# Supplementary material for: HIV latency and integration site placement in five cell-based models
Source: Retrovirology. 2013 Aug 16;10:90. doi: 10.1186/1742-4690-10-90 (PMC3765678; doi:10.1186/1742-4690-10-90)
Supplement: Additional file 2 — Integration locations and surrounding genomic features. A gzipped csv file containing all uniquely mapped integration sites and measures of the genomic features surrounding the integration sites. [file 1742-4690-10-90-S2.gz]

Archive with 1 entries (1 files):
- 1742-4690-10-90-S2
