# Supplementary material for: HIV latency and integration site placement in five cell-based models
Source: Retrovirology. 2013 Aug 16;10:90. doi: 10.1186/1742-4690-10-90 (PMC3765678; doi:10.1186/1742-4690-10-90)
Supplement: Additional file 2 — Integration locations and surrounding genomic features. A gzipped csv file containing all uniquely mapped integration sites and measures of the genomic features surrounding the integration sites. [file 1742-4690-10-90-S2.gz › 1742-4690-10-90-S2]

id	chr	pos	strand	sample	isLatent	log_jurkatRNA	centrosomeDist	centrosomeDist2	chrPos	chrPos2	inGeneSameStrand	inGene	inExon	inIntron	gc_50	gc_100	gc_500	gc_1000	gc_5000	gc_10000	gc_50000	gc_1e.05	gc_5e.05	gc_1e.06	pwm	sameStrandGeneMaxFPKM	diffStrandGeneMaxFPKM	logDist_open	logDist_cpg	logDist_alpha	logDist_nearest	logDist_DNA	logDist_LINE	logDist_Low_complexity	logDist_LTR	logDist_Other	logDist_RC	logDist_RNA	logDist_rRNA	logDist_Satellite	logDist_scRNA	logDist_Simple_repeat	logDist_SINE	logDist_snRNA	logDist_srpRNA	logDist_tRNA	logDist_histH2AK5ac	logDist_histH2AK9ac	logDist_histH2BK120ac
GXIEMIS01A9CBR	chr1	164144	-	Active	TRUE	0	121335857	14722390193924448	0.000658550014204378	4.33688121208586e-07	1	1	0	1	0.663366336633663	0.621890547263682	0.548451548451548	0.570214892553723	0.575942405759424	0.55587220638968	0.717712822871771	0.689276553617232	0.677526259365439	0.576710441319974	4.07169042102062	1.51031125915082	6.81271576254518	13.2170642807283	10.2605324280417	18.2287342032542	0	8.68794811183873	7.75705114203201	7.46908388492123	7.26822302115957	15.6401100100476	15.0687214261376	16.1022948735686	14.3168705234044	11.936217393544	15.8796862928966	8.53973715585113	0	8.7417757069247	13.9782100211649	12.9010581353638	13.8906133922214	13.8589483283579	13.2158446129821
5O55L:00977:02159	chr1	719826	-	Central Memory	TRUE	3.73766961828337	120780175	14587850673030624	0.00288796070843089	8.34031705344067e-06	0	0	0	0	0.564356435643564	0.582089552238806	0.688311688311688	0.692153923038481	0.622637736226377	0.585470726463677	0.564274357256427	0.565132174339128	0.545785454214546	0.527021338205144	1.4442197947421	1.51031125915082	6.81271576254518	8.56598335558567	8.57168137670031	18.2219787615246	8.66922734727174	7.19443685110033	0	5.82600010738045	7.97487690055888	15.5462150315284	14.8959201787183	16.0441855669158	13.9065233353295	8.36938899664784	15.8065468880819	7.83991936001258	7.56631101477246	10.1701502577638	13.3390879712203	11.9300687832253	13.1660223040247	13.0995306840913	8.57376254290413
G13FKHM01AU395	chr1	759999	-	Active	TRUE	4.27666611901606	120740002	14578148082960004	0.00304913583344693	9.29722933081011e-06	0	0	0	0	0.534653465346535	0.587064676616915	0.651348651348651	0.648175912043978	0.51974802519748	0.536423178841058	0.558794412055879	0.531317343413283	0.532729467270533	0.527209390459881	6.28236448428411	1.51031125915082	6.81271576254518	7.67554600253785	7.79110951061003	18.2214886037773	7.37086016653672	8.44934252450806	8.31752199628717	5.605802066296	8.34141021146186	15.5390725535783	14.8821893570514	16.0398507179857	13.8691555848599	10.4034746511211	15.8010460086456	8.19146305132693	8.38228942895144	11.1017189062329	13.2722099506971	12.1649120520251	13.08598980729	13.0137531426803	7.41697962138115
IBB10C04	chr1	774052	-	Jurkat	FALSE	4.20469261939097	120725949	14574754761950600	0.00310551683640539	9.64423482119737e-06	0	1	0	1	0.594059405940594	0.557213930348259	0.595404595404595	0.533233383308346	0.528647135286471	0.539123043847808	0.556044439555604	0.521067394663027	0.526187473812526	0.527323889040457	5.99841626611796	1.51031125915082	6.81271576254518	6.33327962813969	9.26936371242564	18.2213170839471	0	7.06390396147207	0	8.7106195279423	7.5076900778199	15.536561935556	14.8773412896509	16.0383298882653	13.8557471011413	10.7584771838337	15.7991145683144	7.46106551435428	7.32118855673948	11.2939980134038	13.247717678557	12.2355731936478	13.0564094550589	12.9819213037923	7.8188324438034
GXIEMIS01AATG7	chr1	777213	+	Active	FALSE	4.55387689160054	120722788	14573991542492944	0.00311819885094689	9.72316407404654e-06	1	1	0	1	0.386138613861386	0.502487562189055	0.47952047952048	0.496251874062969	0.542945705429457	0.533123343832808	0.555714442855571	0.517517412412938	0.524194475805524	0.527380792285449	5.12371096407772	6.81271576254518	1.51031125915082	3.43398720448515	9.36323311807933	18.2212784992219	0	5.17048399503815	7.26682734752059	9.12999761929365	7.67554600253785	15.5359963423412	14.8762475480029	16.037987482809	13.8527061450101	10.7746763104979	15.7986796069652	7.23993259132047	1.79175946922805	11.3325899347193	13.2421248990104	12.2508021956014	13.0496335321205	12.9746194636847	6.16961073249146
RSHY_106_212BN_010	chr1	898899	+	Bcl-2 transduced	TRUE	8.00369733909437	120601102	14544625803614404	0.00360640626046825	1.30061661155446e-05	1	1	1	1	0.386138613861386	0.398009950248756	0.351648351648352	0.338830584707646	0.323067693230677	0.366131693415329	0.382676173238268	0.406947965260174	0.486462513537486	0.523300080730992	5.83289645981429	6.81271576254518	1.51031125915082	0	0	18.2197920069431	0	8.60867788153842	8.46062283992784	7.72577144158795	10.0025180759991	15.5139764127526	14.8332066742663	16.0247162959116	13.7280008750227	11.2089107378976	15.7817898404875	7.26192709270275	8.51137630609467	12.2316672901917	12.9989022518633	12.7093750406461	12.7461851899211	12.6431656113187	8.38114434695296
205__024	chr1	997362	+	Bcl-2 transduced	TRUE	4.44265125649032	120502639	14520886005964320	0.00400144238757985	1.60115411811207e-05	1	1	1	1	0.336633663366337	0.333333333333333	0.378621378621379	0.378810594702649	0.372062793720628	0.365531723413829	0.384026159738403	0.387503062484688	0.462244537755462	0.51897803202424	5.36882751230372	1.55712936601046	0	0	7.63046126178363	18.218587582821	0	11.2327617255566	6.39526159811545	4.18965474202643	6.60258789218934	15.4957969791251	14.7969708618215	16.0138474053876	13.614308276791	12.056690577778	15.7679114536171	7.39018142822643	5.76205138278018	12.6236244147735	12.7468404931679	12.969906595455	12.408102870958	12.2604519233689	8.87863674743007
RSHY_106BN_47_002	chr1	1032036	-	Bcl-2 transduced	TRUE	4.15888308335967	120467965	14512530591241224	0.00414055538100344	1.71441988631566e-05	1	1	0	1	0.663366336633663	0.641791044776119	0.538461538461538	0.550724637681159	0.538246175382462	0.488875556222189	0.39229607703923	0.390648046759766	0.449510550489449	0.515672242163879	3.7178451783027	1.0071619832881	0	7.67461749736436	8.36799688505411	18.2181630961455	0	10.6186897238769	0	9.45383541953829	8.1101268019411	15.4893155393389	14.7838911468857	16.0099915974622	13.5709812017894	12.240097189642	15.7629779225014	8.48135873840702	4.39444915467244	12.7317533836919	12.6404199516303	13.04757948456	12.255353165646	12.0810931523782	9.82568816008172
5O55L:02131:01102	chr1	1037681	-	Central Memory	FALSE	3.3322045101752	120462320	14511170539782400	0.00416320326840831	1.73322614540856e-05	1	1	0	1	0.544554455445545	0.567164179104478	0.555444555444555	0.547726136931534	0.542545745425457	0.523373831308435	0.394746052539475	0.391323043384783	0.448488551511449	0.515426242286879	5.5981519318593	1.0071619832881	0	7.16626597413364	9.03181161342092	18.2180939717649	0	10.4701356982357	0	8.86953877719374	8.3696208269491	15.488256359619	14.7817454545597	16.0093624542002	13.5637463142459	12.2670125117695	15.7621724244093	8.78706764521805	5.28826703069454	12.7483010015214	12.6219698166248	13.0596727478629	12.2281178543987	12.0485880811472	9.46172146470163
5O55L:01435:01619	chr1	1047651	-	Central Memory	FALSE	3.25809653802148	120452350	14508768620522500	0.00420320316874958	1.76669168777865e-05	1	1	0	1	0.435643564356436	0.467661691542289	0.421578421578422	0.454272863568216	0.433056694330567	0.446227688615569	0.396186038139619	0.385903070484648	0.448598551401449	0.514344742827629	7.67994111838984	1.0071619832881	0	4.84418708645859	7.17930796950403	18.2179718750474	0	10.1376501703328	7.08170858610557	7.94449216393216	0	15.4863829289144	14.7779445254097	16.0082503157369	13.5508390338191	12.3128486588983	15.7607481952199	8.08517874807454	6.47389069635227	12.7768742101764	12.5885283902555	13.0806805958465	12.1781257434792	11.9884637497144	7.96831950001272
G13FKHM01BUNLP	chr1	1150777	+	Resting	FALSE	7.58222919427646	120349224	14483935717402176	0.00461694737362359	2.13162030508098e-05	0	0	0	0	0.326732673267327	0.343283582089552	0.400599400599401	0.396301849075462	0.346565343465653	0.364781760911954	0.387246127538725	0.379773101134494	0.430867569132431	0.505580747209626	5.29147705812883	0	0	0	7.13409372119287	18.2167080763087	7.14361760270412	11.1154136454481	9.27218777530226	7.05875815251866	5.97380961186926	15.46679611476	14.7377575162516	15.9966736146633	13.4065373035002	12.6936183833374	15.7458962524211	8.92651750985012	6.2841341610708	12.7688491474281	12.1550424744174	13.2754500628188	11.4225849160688	10.964086399006	6.73578001424233
5O55L:01085:00951	chr1	1159959	+	Central Memory	FALSE	7.42117752859539	120340042	14481725708561764	0.00465378579738824	2.16577222479725e-05	0	1	0	1	0.504950495049505	0.472636815920398	0.458541458541459	0.399300349825087	0.385161483851615	0.379081045947703	0.393466065339347	0.381338093309533	0.43038456961543	0.504956247521876	9.47995675880508	0	2.98328006561475	5.89440283426485	6.06842558824411	18.2165954743504	0	11.2434892531264	7.28344822875663	7.90617884039481	6.40025744530882	15.4650334253717	14.7340998461327	15.9956363360313	13.3926194960327	12.7214230171676	15.7445631273816	7.00940893270864	0.693147180559945	12.7423496183634	12.1055227624247	13.2910845332703	11.3166672424374	10.7909672025562	8.52198170814803
03__057	chr1	1162002	+	Bcl-2 transduced	FALSE	7.29844510150815	120337999	14481234003324000	0.00466198236673601	2.17340795877575e-05	0	1	0	1	0.306930693069307	0.343283582089552	0.375624375624376	0.35632183908046	0.397560243975602	0.377931103444828	0.394106058939411	0.381053094734526	0.430507569492431	0.504671247664376	8.8365467054098	0	2.98328006561475	0	0	18.2165704186289	0	11.2698852819416	3.80666248977032	6.50876913697168	7.2152399787301	15.4646408030909	14.7332841897986	15.9954053945651	13.3894962539469	12.7275058098823	15.7442662644706	6.70073110954781	7.43366654016617	12.7363567197232	12.0941629529766	13.2945302157927	11.2914929489998	10.7480029740996	8.42002127966396
174__065	chr1	1244944	+	Bcl-2 transduced	TRUE	8.19726337141434	120255057	14461278734073248	0.00499474783655604	2.49475059507813e-05	0	1	1	0	0.376237623762376	0.313432835820896	0.306693306693307	0.310844577711144	0.333466653334667	0.369431528423579	0.366466335336647	0.389548052259739	0.423879576120424	0.487890256054872	7.64342490175889	0.836381348645853	2.03512778094995	0	0	18.2155526724666	0	11.0359697257119	8.96046776091995	6.90575327631146	10.2673317359532	15.448569484642	14.6995954031582	15.9859842781996	13.2536810716055	12.9476051464166	15.7321391563403	7.38150189450671	8.77817188103347	12.4566017655372	11.4708839771702	13.4252492835984	7.86633892304654	10.4970629856979	7.86672228513673
GXIEMIS01BLR73	chr1	1253742	+	Active	TRUE	7.86901937649902	120246259	14459162803495080	0.00503004564229351	2.53013591635559e-05	0	1	0	1	0.554455445544555	0.552238805970149	0.54045954045954	0.495252373813093	0.409459054094591	0.374331283435828	0.367816321836782	0.397723011384943	0.423388576611423	0.486728756635622	8.18209540503147	0.836381348645853	2.03512778094995	7.35883089834235	6.36647044773144	18.2154446551454	0	10.8831098274427	0	7.82404601085629	10.4311407944084	15.4468494827791	14.6959543989409	15.9849797148769	13.2381301595648	12.9683446888658	15.7308441141477	8.61323037961318	2.77258872223978	12.421760471873	11.3746399321659	13.438163408756	9.34189481171648	10.7145733122105	8.55583681500844
5O55L:01868:01567	chr1	1327399	-	Central Memory	TRUE	7.99598047476376	120172602	14441454271450404	0.00532555944965931	2.83615834518555e-05	1	1	1	1	0.574257425742574	0.472636815920398	0.596403596403596	0.567716141929036	0.497850214978502	0.470476476176191	0.418165818341817	0.404492977535112	0.422206577793422	0.470629264685368	4.42668048051677	1.17625828035723	0	3.17805383034795	8.40648506943182	18.2145398743308	0	8.60226936377136	9.09761950191206	9.61806958173741	8.68016201969438	15.4323323423948	14.6649402871606	15.9765296672788	13.0974762458964	13.1269229666603	15.7199356951328	8.82966543267524	7.51043055637801	12.0695997881797	9.50509735809993	13.5401983292266	11.3511474374074	11.6840512490034	8.72258002114119
IBB10C06	chr1	1329186	-	Jurkat	FALSE	7.62021477057445	120170815	14441024777764224	0.00533272894032228	2.84379979509508e-05	1	1	0	1	0.544554455445545	0.507462686567164	0.492507492507492	0.498250874562719	0.506449355064494	0.471776411179441	0.42039579604204	0.406132969335153	0.421987578012422	0.470709264645368	7.38008573166872	1.17625828035723	0	5.17048399503815	8.49433389727015	18.2145179131765	0	8.20439841814938	8.87444796721998	9.49152639068426	8.94533261656327	15.4319775087256	14.6641757688159	15.9763237700093	13.0938054541163	13.1304743939933	15.7196695607334	8.52654928634026	3.68887945411394	12.05930547373	9.36228862824824	13.5425489393692	11.3719377716693	11.6989983102086	8.3786205415523
5O55L:02409:01796	chr1	1340036	+	Central Memory	FALSE	8.5179928715868	120159965	14438417188801224	0.00537625942364252	2.8904165390305e-05	0	1	0	1	0.485148514851485	0.45771144278607	0.474525474525474	0.490254872563718	0.452254774522548	0.470226488675566	0.435565644343557	0.412367938160309	0.421515578484422	0.470056764971618	8.48894931731278	0	0	7.46450983463653	7.58578882173203	18.2143845628528	0	8.81537000096066	8.20467182895081	7.78197323443438	8.5387589693308	15.4298203833341	14.6595213074314	15.9750727273587	13.0712237554191	13.1517707118645	15.7180521692372	8.58541243039338	0	11.9944190807749	6.67329796776765	13.5567035589191	11.4896568380309	11.7852476764081	7.6511201757027
IBB16D6	chr1	1507208	-	Jurkat	FALSE	5.56452040732269	119992793	14398270371940848	0.00604695785291544	3.65656992749357e-05	1	1	0	1	0.524752475247525	0.512437810945274	0.518481518481518	0.493253373313343	0.49045095490451	0.489525523723814	0.432965670343297	0.429402852985735	0.431357568642431	0.445085277457361	4.53606919810172	4.39652600886265	1.20223629747025	7.61726781362835	7.73017479524622	18.2123277091877	0	9.83327965749263	8.17413934342947	7.99159228206809	8.21554741194707	15.3959823744717	14.5849259471147	15.9555967212605	12.637533581715	13.43292275724	15.6927956760343	8.91193433616143	0	8.57111303340567	10.0328477578418	13.7527241010654	7.56579328242851	7.56579328242851	7.45645455517621
G13FKHM01AMEVZ	chr1	1674731	-	Active	TRUE	2.63905732961526	119825270	14358095330572900	0.00671906450335384	4.51458278002295e-05	1	1	0	1	0.485148514851485	0.462686567164179	0.53946053946054	0.521239380309845	0.450554944505549	0.451077446127694	0.46259537404626	0.484302578487108	0.436506563493437	0.44075777962111	5.33099959607652	4.39652600886265	1.20223629747025	6.80350525760834	7.67600993202889	18.2102622841413	0	8.30127348519135	5.61677109766657	7.64730883235624	6.82871207164168	15.3608842900767	14.5041380400576	15.9356917307726	11.8520940631392	13.6525409386858	15.6668296114693	7.61677580869837	0	12.0598901353521	12.1562782272664	13.9168633534293	10.5403553445649	11.338524457644	9.56050416429926
G13FKHM01BL4U5	chr1	1696586	+	Resting	TRUE	5.94803498918065	119803415	14352858245662224	0.00680674733404175	4.63318092694844e-05	0	1	0	1	0.574257425742574	0.497512437810945	0.510489510489511	0.491754122938531	0.486051394860514	0.477426128693565	0.485245147548524	0.489422552887236	0.438731561268439	0.44206777896611	5.93666356971314	1.20223629747025	4.39652600886265	8.21932609390609	8.41715183723601	18.2099925145679	0	8.23774380389093	8.53267276226462	5.71042701737487	7.8898337513943	15.3562132085843	14.4931003474479	15.9330654691494	11.6828623135508	13.677939014912	15.6633918205936	7.76259604854007	5.48063892334199	12.1789840398394	12.2650017130595	13.9364193699544	9.6775902130253	11.5697877238495	9.62615177213849
5O55L:00357:00123	chr1	1706946	+	Central Memory	TRUE	4.40671924726425	119793055	14350376026233024	0.00684831192456688	4.68993762161649e-05	0	1	0	1	0.495049504950495	0.522388059701492	0.553446553446553	0.523238380809595	0.491650834916508	0.487825608719564	0.489495105048949	0.492837535812321	0.438136561863438	0.44159777920111	6.87120565345104	1.20223629747025	4.39652600886265	6.26530121273771	7.80384330353877	18.2098646093491	0	6.70686233660275	5.42934562895444	8.02387999273488	8.81031046635796	15.3539913138232	14.4878252410938	15.9318181196051	11.5913946275785	13.6897568406556	15.6617580546481	7.48324441607385	5.95064255258773	12.2308384261754	12.3126823805884	13.9455576374137	8.62980733578537	11.6631627832913	8.4755375161474
5O55L:01772:01428	chr1	1716787	+	Central Memory	FALSE	9.26274305076923	119783214	14348018356169796	0.00688779427353964	4.74417099546055e-05	0	1	1	0	0.712871287128713	0.611940298507463	0.48951048951049	0.51824087956022	0.468553144685531	0.469626518674066	0.494375056249438	0.497057514712426	0.437776562223438	0.44145727927136	5.30070711606879	1.20223629747025	4.39652600886265	7.46508273639955	7.8811822022271	18.2097430965846	0	8.36846113761584	7.91498300584839	5.96614673912369	9.71377877730816	15.3518761463913	14.4827884964768	15.9306318152821	11.4960030857743	13.7008547524226	15.6602036588242	8.64064899534316	6.41345895716736	12.2777233152735	12.3559613990954	13.9541614485673	8.20193435119422	11.7444497992097	7.4079243225596
GXIEMIS01BYYE5	chr1	1733246	-	Active	FALSE	7.29776828253138	119766755	14344075603230024	0.0069538282113247	4.83557267926152e-05	1	1	0	1	0.584158415841584	0.601990049751244	0.598401598401598	0.572213893053473	0.536546345365463	0.527223638818059	0.511514884851151	0.498422507887461	0.439214560785439	0.43965128017436	8.19471257319337	4.39652600886265	1.20223629747025	7.55171221535131	9.85775770082995	18.2095398343767	0	8.6312359074569	2.89037175789616	7.82444593087762	10.4043537454075	15.3483285150859	14.4743074654985	15.9286445794658	11.3128023973104	13.7191450214669	15.6575985313194	9.13281116946695	4.71849887129509	12.3515356969599	12.4244046398472	13.9683878559563	9.90882329212565	11.8671744686941	9.80410910855585
GXIEMIS01A4KU7	chr1	1738419	-	Active	FALSE	7.29097477814298	119761582	14342836523142724	0.00697458242240448	4.86447999669135e-05	1	1	0	1	0.544554455445545	0.527363184079602	0.518481518481518	0.535732133933034	0.533946605339466	0.535773211339433	0.517914820851792	0.500592497037515	0.439211560788439	0.43929178035411	3.77020169908644	4.39652600886265	1.20223629747025	8.86460536807578	10.0973670581638	18.2094759413172	0	7.94413749111411	7.86901937649902	7.88269220628903	10.5499623248976	15.3472109038444	14.4716269856565	15.9280191824141	11.2475266007589	13.7248251673171	15.6567783461253	8.31409733540581	0	12.3736527456691	12.4449832411379	13.9728176795552	10.1377688482608	11.9028301349603	10.0553928562493
5O55L:01219:01564	chr1	1751556	+	Central Memory	FALSE	7.32448997934853	119748445	14339690079918024	0.00702728840944392	4.93827823895049e-05	0	1	0	1	0.445544554455446	0.54228855721393	0.557442557442557	0.581209395302349	0.558444155584442	0.553872306384681	0.528794712052879	0.493102534487328	0.439498560501439	0.43801928099036	6.78884535689967	1.20223629747025	4.39652600886265	8.2829886927426	10.5298536994057	18.2093136644864	0	7.39939808333135	7.86518795418747	8.67470962929122	10.2669494131638	15.3443670676547	14.4647873523759	15.9264292063935	11.0596294824271	13.7391067215608	15.6546924310071	7.48941208350872	0	12.4277150707181	12.4954158375586	13.983979948302	10.5562553489427	11.9880472242149	10.5028184368918
5O55L:01551:02266	chr1	1753641	+	Central Memory	FALSE	7.25488481007734	119746360	14339190733249600	0.00703565348388841	4.95004199453511e-05	0	1	0	1	0.564356435643564	0.567164179104478	0.507492507492508	0.518740629685157	0.567043295670433	0.555472226388681	0.527324726752732	0.491442542787286	0.439205560794439	0.437886781056609	5.29860352242893	1.20223629747025	4.39652600886265	7.53422832627409	10.5840812670245	18.2092879067788	0	3.91202300542815	8.45318786144033	8.23429963569625	10.1917069805865	15.3439149720538	14.4636975057953	15.926176625448	11.0262719931752	13.741354738512	15.654360970726	8.26204284396694	0	12.4360329101713	12.503191303029	13.9857401338756	10.6091066345914	12.0009286263244	10.5050949364556
GXIEMIS01A0GT7	chr1	1756918	-	Active	FALSE	6.96790920180188	119743083	14338405926344888	0.00704880089345896	4.96855940356278e-05	1	1	1	0	0.574257425742574	0.592039800995025	0.588411588411588	0.576711644177911	0.56994300569943	0.553822308884556	0.525704742952571	0.488822555887221	0.439035560964439	0.43795028102486	5.28730468842302	4.39652600886265	1.20223629747025	7.20117088328168	10.6637792307254	18.2092474219809	0	7.95014988765202	8.98306328938037	6.19644412779452	10.0606622269081	15.3432039988791	14.4619821869847	15.9257795143322	10.9714859825864	13.7448777711223	15.6538397915897	8.13064796816058	4.69134788222914	12.4489678424489	12.5152911355125	13.9885003758709	10.6869095293359	12.0208448697699	10.4110277853106
5O55L:02388:01517	chr1	1759692	-	Central Memory	FALSE	6.96318998587024	119740309	14337741599415480	0.00705993025389493	4.9842615189861e-05	1	1	0	1	0.405940594059406	0.492537313432836	0.591408591408591	0.574712643678161	0.564243575642436	0.553572321383931	0.52720472795272	0.486772566137169	0.439171560828439	0.43803328098336	8.6452472773728	4.39652600886265	1.20223629747025	8.32239411311117	10.7266098095178	18.2092131500776	0	8.63230599851674	8.63159273172473	7.72179177681754	9.9345016060653	15.3426017605491	14.4605278563207	15.9254432341191	10.9226416848695	13.7478503694893	15.6533983979626	6.43454651878745	0	12.4597880779812	12.5254205222359	13.9908309973633	10.74834672746	12.0373995236606	10.323841273138
5O55L:01648:00491	chr1	1773861	+	Central Memory	FALSE	5.29330482472449	119726140	14334348599299600	0.00711677665188244	5.06485099127791e-05	0	1	0	1	0.475247524752475	0.487562189054726	0.521478521478521	0.546726636681659	0.548145185481452	0.545872706364682	0.531614683853161	0.48559257203714	0.43958156041844	0.437568781215609	5.76043082621647	1.20223629747025	4.39652600886265	9.69609431131315	10.7694529424582	18.2090380781856	0	6.26909628370626	3.89182029811063	9.12074383816443	8.77353938355817	15.3395199854285	14.4530662728501	15.9237238203736	10.6273579057389	13.7628974456316	15.6511408094326	7.53047999524554	0	12.513299959216	12.5756169232116	14.0026513170596	11.0140613496035	12.1179297194894	9.69775406273151
G13FKHM01AVVZZ	chr1	1779501	+	Resting	TRUE	3.17805383034795	119720500	14332998120250000	0.00713940447915674	5.09710963170034e-05	0	1	0	1	0.594059405940594	0.507462686567164	0.533466533466533	0.55472263868066	0.543045695430457	0.543472826358682	0.528314716852831	0.484312578437108	0.43977356022644	0.437204781397609	6.17066383921686	1.20223629747025	4.39652600886265	9.26992916338784	10.6431842937491	18.2089683819246	0	0	7.15383380157884	8.16137502319749	6.71052310945243	15.338290630907	14.4500806129061	15.9230385806885	10.4803256106957	13.7688245285499	15.6502407515383	7.29573507274928	3.61091791264422	12.5338284326106	12.594917058622	14.0073178162357	11.0451752947774	12.1482634317306	9.27246974344173
5O55L:01843:02415	chr1	1785648	-	Central Memory	FALSE	3.89182029811063	119714353	14331526314208608	0.00716406640367006	5.13238474361941e-05	1	1	0	1	0.514851485148515	0.527363184079602	0.566433566433566	0.557221389305347	0.534046595340466	0.538323083845808	0.522424775752242	0.488342558287209	0.440556559443441	0.436649281675359	6.506019780994	4.39652600886265	1.20223629747025	8.40447232135212	10.4845572646906	18.208892414882	0	8.14960173573616	0	7.86940171257709	8.50065722277614	15.3369490418101	14.4468163767799	15.9222912071754	10.2908226337718	13.7752446587943	15.6492588606911	8.88875674784872	6.03548143252476	12.555732541455	12.6155364149921	14.0123791253988	10.9418897168052	12.1803085841435	8.41049845274527
ID14H3	chr1	1785948	-	Jurkat	TRUE	3.89182029811063	119714053	14331454485686808	0.0071652700115038	5.13410943377557e-05	1	1	0	1	0.584158415841584	0.587064676616915	0.532467532467532	0.548225887056472	0.533546645335466	0.536923153842308	0.52250477495225	0.488562557187214	0.440618559381441	0.436629281685359	5.89311766531552	4.39652600886265	1.20223629747025	8.33495163142245	10.4761323784409	18.2088887072163	0	8.05896001776942	5.40267738187228	7.97796809312855	8.55986946569667	15.3368835204138	14.4466567950114	15.9222547178388	10.2805874790874	13.7755569362992	15.6492109155174	8.84649693855884	4.77068462446567	12.5567893745068	12.6165319286265	14.0126254846213	10.9365652686165	12.1818465491042	8.34141021146186
GXIEMIS01BZ6MJ	chr1	1786750	+	Active	FALSE	3.91202300542815	119713251	14331262464989000	0.007168487656446	5.13872152806187e-05	0	1	0	1	0.564356435643564	0.552238805970149	0.484515484515485	0.51624187906047	0.533746625337466	0.533673316334183	0.522524774752252	0.48839255803721	0.440758559241441	0.436539781730109	6.69229110522997	1.20223629747025	4.39652600886265	8.12118324207883	10.4532550044167	18.2088787953227	0	7.76641689801966	6.41836493593621	8.22094116828139	8.70284253830287	15.3367083387989	14.446230054668	15.9221571631409	10.2526997190935	13.7763912796663	15.6490827307982	8.72388210465849	0	12.5596091697779	12.6191884125689	14.0132837870948	10.9221904579759	12.1859464658966	8.12917499691179
RSHY_BN_353_057	chr1	1787211	-	Bcl-2 transduced	TRUE	3.91202300542815	119712790	14331152089584100	0.00717033720048385	5.14137355686425e-05	1	1	0	1	0.584158415841584	0.577114427860697	0.504495504495505	0.487256371814093	0.531146885311469	0.533623318834058	0.522384776152238	0.488487557562212	0.440769559230441	0.436520281739859	4.14685468146879	4.39652600886265	1.20223629747025	7.97384437594469	10.4398639571461	18.2088730977932	0	7.54908271081229	5.02388052084628	8.25244609024695	8.77663009842772	15.3366076282433	14.4459846763357	15.9221010831277	10.2363102806522	13.7768705561655	15.6490090411217	8.6459381473068	3.91202300542815	12.561226433097	12.6207122060179	14.013661991841	10.9138331311591	12.1882955654275	7.98309894071089
G13FKHM01BTDBL	chr1	1809503	-	Resting	TRUE	3.29583686600433	119690498	14325815311488004	0.0072597732865829	5.27043081725828e-05	1	1	0	1	0.544554455445545	0.532338308457711	0.553446553446553	0.544227886056971	0.513848615138486	0.527773611319434	0.482715172848272	0.480972595137024	0.442421557578442	0.434879782560109	7.56450624801461	4.39652600886265	1.20223629747025	9.2881343994162	9.38462975707287	18.2085975507474	0	7.05098944706805	5.92692602597041	9.10019062847519	7.51588908521513	15.3317255507502	14.4340467937471	15.9193855323088	8.63159273172473	13.7997764231172	15.6454392261598	7.34342622914737	0	12.6364644851622	12.6917558305492	14.0237970882857	10.3932631713538	12.2957670865489	9.39590665893503
GXIEMIS01AFQM9	chr1	1809814	-	Active	FALSE	3.2188758248682	119690187	14325740864094968	0.00726102102670388	5.27224263502359e-05	1	1	0	1	0.603960396039604	0.537313432835821	0.521478521478521	0.546726636681659	0.516348365163484	0.527973601319934	0.482255177448225	0.481232593837031	0.442448557551442	0.434855782572109	4.81203749676804	4.39652600886265	1.20223629747025	9.25894004181225	9.3581567466704	18.2085937060003	0	6.73696695800186	4.15888308335967	9.06485206522758	7.67229245562876	15.3316572710806	14.4338792339215	15.9193475949288	8.57451825803551	13.8000923052359	15.6453893327368	7.52671756135271	5.04342511691925	12.6374751196569	12.6927121284273	14.0235445323739	10.3836890067583	12.2971876743446	9.36973442412643
IBB10E09	chr1	1814466	-	Jurkat	FALSE	2.99573227355399	119685535	14324627288236224	0.00727968497217907	5.29938132941697e-05	1	1	0	1	0.584158415841584	0.611940298507463	0.572427572427572	0.558220889555222	0.533046695330467	0.494975251237438	0.477555224447755	0.480647596762016	0.442247557752442	0.434817782591109	6.55830897552734	4.39652600886265	1.20223629747025	8.67351294567119	8.84520113533958	18.2085361937415	0	7.75491027202143	6.29526600143965	8.29254851397576	8.8246778911642	15.3306353733418	14.4313694838596	15.9187799481899	6.46614472423762	13.8048054623478	15.6446427197043	8.78094111357239	0	12.6524717418871	12.7069085376668	14.0197591179561	10.2283208906187	12.3181997163304	8.86446405527968
5O55L:00421:01518	chr1	1814508	-	Central Memory	TRUE	2.99573227355399	119685493	14324617234653048	0.00727985347727579	5.29962666506044e-05	1	1	0	1	0.544554455445545	0.54228855721393	0.569430569430569	0.559720139930035	0.534346565343466	0.495425228738563	0.477585224147759	0.480632596837016	0.442234557765442	0.434813782593109	7.17507321733168	4.39652600886265	1.20223629747025	8.66630261400408	8.83913175254611	18.2085356744841	0	7.77275271646874	6.36990098282823	8.28197705886776	8.83083536553755	15.3306261425076	14.4313467961798	15.9187748217944	6.39859493453521	13.804847913476	15.6446359764622	8.78737298873188	0	12.6526061178071	12.7070357945835	14.0197248764623	10.2268021776166	12.3183874241503	8.85851081303393
5O55L:02403:01305	chr1	2048940	-	Central Memory	FALSE	1.38629436111989	119451061	14268555974025720	0.00822040078287307	6.75749890310603e-05	0	1	0	1	0.495049504950495	0.502487562189055	0.576423576423576	0.548725637181409	0.493550644935506	0.440477976101195	0.437105628943711	0.420582897085515	0.431789568210432	0.43882778058611	10.6694638154406	1.84517858578699	0.391339138062053	7.46221493976819	7.63819824428578	18.205633119503	0	8.24222989137223	0	9.67884287509565	7.19518732017871	15.2777272264787	14.2959421267623	15.8897433074089	12.3619518306311	14.0174925750864	15.6062703610259	7.10167597161944	5.53338948872752	13.2122205346508	13.2436850336403	13.8076084181351	8.29454951514368	10.3482374743072	9.14867771158408
G13FKHM01BYGBM	chr1	2172923	+	Resting	FALSE	1.94591014905531	119327078	14238951544018084	0.00871782381637476	7.60004520933511e-05	1	1	0	1	0.396039603960396	0.462686567164179	0.476523476523477	0.449275362318841	0.453654634536546	0.434678266086696	0.41909580904191	0.41160294198529	0.450498549501451	0.44168527915736	9.244561091856	2.32864555014616	0	6.03068526026126	9.37169362233394	18.2040946454719	0	9.77201118974774	4.48863636973214	9.43580123624555	9.78233635097198	15.2485768575293	14.216156740345	15.8740418716847	12.7875058364601	14.1139908690206	15.5853689396678	6.13772705408623	0	13.416512493379	13.4422371906379	13.674115182263	8.38571682862785	9.57630206030665	7.23345541862144
G13FKHM01BKZ88	chr1	2175794	+	Active	TRUE	1.6094379124341	119324207	14238266376178848	0.00872934234334365	7.62014177472924e-05	1	1	0	1	0.445544554455446	0.492537313432836	0.54045954045954	0.510244877561219	0.450754924507549	0.437078146092695	0.419075809241908	0.411132944335278	0.451919548080452	0.441949779025111	5.27388582687563	2.32864555014616	0	6.37842618365159	9.59028252285326	18.204058991897	0	9.59321898141155	5.54126354515843	9.64212278840172	9.93251223157674	15.2478916704191	14.2142316428502	15.8736753463579	12.7954996310372	14.1161187273022	15.5848797247508	7.76514490293613	0	13.4207821051385	13.4463985939219	13.6708026544636	8.88944616531829	9.35426754078282	8.35608503102148
5O55L:00815:01433	chr1	2208070	-	Central Memory	FALSE	1.6094379124341	119291931	14230564801708760	0.00885883449814956	7.84789486656047e-05	0	1	0	1	0.495049504950495	0.472636815920398	0.43956043956044	0.466266866566717	0.403759624037596	0.4014799260037	0.406935930640694	0.414097929510352	0.456057543942456	0.442030778984611	7.78413488492081	0	2.32864555014616	0	8.28197705886776	18.2036580842026	0	8.10621290261996	9.20643274714516	8.94897560784178	6.48463523563525	15.2401562640618	14.1923306195623	15.8695455697754	12.8812264111818	14.1397337952456	15.5793634010226	7.00306545878646	6.31173480915291	13.467567380949	13.4920271994491	13.6327877206681	9.49341183187028	9.92973992368019	9.38193796540716
RSHY_106N72__050	chr1	2452763	-	Bcl-2 transduced	TRUE	6.45204895443723	119047238	14172244875428644	0.00984054920368684	9.68364086301817e-05	1	1	0	1	0.415841584158416	0.437810945273632	0.400599400599401	0.410294852573713	0.411858814118588	0.382380880955952	0.367176328236718	0.387978060109699	0.445322554677445	0.443174778412611	4.95131869049521	1.21511450442477	0	4.86753445045558	3.52636052461616	18.200613456084	0	8.65364531455174	9.39706887058834	7.53262361878879	10.2885458508666	15.179480574931	14.0085651425246	15.8376691927611	13.365403669233	13.9619924793144	15.5365224027408	9.00981411052738	8.34117174717076	13.7650926697706	13.7833147919879	13.2850024996787	7.2291138777933	11.5619536960376	7.85515700588134
G13FKHM01BC4QF	chr1	2510353	-	Resting	TRUE	1.09861228866811	118989648	14158536331163904	0.0100716017875037	0.000101437162566047	0	0	0	0	0.594059405940594	0.626865671641791	0.49050949050949	0.460269865067466	0.472152784721528	0.450327483625819	0.4189958100419	0.400242998785006	0.446869553130447	0.44185377907311	3.88012354349438	0	0	0	8.86021535890118	18.1998955345625	8.97423821949758	10.3732724078526	0	8.95364003713313	7.86095636487639	15.1646485936156	13.9599216761535	15.8300168331468	13.4518829285977	13.9109698175647	15.5261669797795	7.39141523467536	4.36944785246702	13.8238972907973	13.8410876573296	13.1819823172215	7.59538727885397	11.9991407227635	5.24174701505964
5O55L:00093:01085	chr1	3403501	+	Central Memory	TRUE	4.02535169073515	118096500	13946783312250000	0.0136549348857991	0.000186457246735414	0	0	0	0	0.613861386138614	0.606965174129353	0.576423576423576	0.595702148925537	0.453054694530547	0.40057997100145	0.396926030739693	0.398303008484958	0.465340534659465	0.501631749184125	6.36631106915468	0	0	7.46737106691756	9.02533521755303	18.1886949903337	6.92067150424868	9.95698092497613	0	9.16972668909089	10.1470609853618	14.9010220716709	12.4769048021396	15.703167458773	13.8290179214061	12.2405513639464	15.3501050894363	5.27299955856375	5.20948615284142	14.4581904187152	12.5977058659475	12.800495574971	10.7285617143407	11.839643137289	10.6837523544416
5O55L:00721:01849	chr1	3684725	+	Central Memory	FALSE	2.484906649788	117815276	13880439258956176	0.0147832129172509	0.000218543384156773	1	1	0	1	0.425742574257426	0.507462686567164	0.471528471528472	0.436781609195402	0.432956704329567	0.425628718564072	0.450265497345027	0.450727746361268	0.52973447026553	0.504803747598126	6.6954537074992	0	0	5.65599181081985	8.25062008217469	18.1851421656992	0	7.97659540931658	6.5424719605068	7.87625888230323	8.99031694799822	14.8012266011431	9.84718171632503	15.6596494565217	13.5040479568471	10.713950993163	15.287574275085	8.38617292897783	0	14.5961162655274	9.59253685314499	13.322104004123	11.4231867357708	10.7404536521922	9.95165847739742
G13FKHM01A2H4D	chr1	3763591	-	Active	TRUE	5.33753807970132	117736410	13861862239688100	0.0150996253686365	0.000227998686273171	1	1	0	1	0.574257425742574	0.631840796019901	0.585414585414585	0.587206396801599	0.555344465553445	0.536573171341433	0.506344936550635	0.529862350688247	0.536303463696536	0.505843247078376	5.9479194643266	1.01137543171433	0	9.15894180889018	9.16931002241819	18.1841435468746	0	1.94591014905531	7.53849499941346	4.64439089914137	8.33254893925264	14.771354255482	11.4903832885337	15.6470974472874	13.3901115839485	11.7267860626855	15.2693126215868	6.69332366826995	6.71901315438526	14.6249169470789	11.0650433409713	13.1837914410808	9.43755562266045	10.8846480006967	9.07692325853583
5O55L:01218:00930	chr1	3779486	+	Central Memory	FALSE	5.29831736654804	117720515	13858119651865224	0.0151633965236941	0.000229928594134779	1	1	0	1	0.415841584158416	0.482587064676617	0.564435564435564	0.587706146926537	0.505649435056494	0.472976351182441	0.495115048849512	0.571327143364283	0.538028461971538	0.506298746850627	7.87920877792643	1.14964438227904	0	8.40335237499248	8.32312288758773	18.1839421600465	0	8.85609105525229	3.98898404656427	7.97933889526233	8.8698199525084	14.7652240735897	11.6410196024777	15.6445484707452	13.3654883635571	11.8475388321064	15.2655913606057	8.64188563537355	0	14.6178165813953	11.2871910602921	13.1534394745735	8.05420489706441	10.5309221897307	8.846209127361
5O55L:01860:02721	chr1	3833216	-	Central Memory	TRUE	1.94591014905531	117666785	13845472292236224	0.0153789626867168	0.000236512493319429	0	1	1	0	0.475247524752475	0.54228855721393	0.501498501498502	0.506246876561719	0.446355364463554	0.448627568621569	0.672923270767292	0.715691421542892	0.545557454442546	0.508377745811127	9.04416831674351	0	0.191456373687838	6.98933526597456	9.07806533266636	18.1832611100721	0	0	7.77191025643576	8.15248607578024	6.21060007702465	14.7442194641485	12.0281175418894	15.6358837227671	13.2774576119438	12.1728777406725	15.2529088330404	6.49828214947643	5.40717177146012	14.5934349132082	11.8020290266273	13.0434327178427	10.0113100350649	9.68520715688791	9.36546200884348
IBB4A07	chr1	5957229	-	Jurkat	FALSE	1.79175946922805	115542772	13350132161443984	0.023900558305931	0.000571236687335205	1	1	0	1	0.702970297029703	0.621890547263682	0.515484515484515	0.551224387806097	0.529147085291471	0.511474426278686	0.491345086549135	0.488297558512207	0.484195515804484	0.506956246521877	4.13556529288698	0.280377206767882	0	8.48115142006897	8.73246584834988	18.1559598869005	0	9.07314513279834	0	6.73696695800186	8.00636756765025	12.9171235928677	14.6446774701637	15.2142642285294	14.247305311976	14.6559922409044	14.5506227595407	7.41938058291869	7.40306109109009	10.8768389156919	14.62978451099	13.8641397567985	11.4966537964953	11.7736422191916	11.4593769980126
G13FKHM01BIW7I	chr1	6407082	+	Active	TRUE	5.73009978297357	115092919	13246380003940560	0.0257053802887015	0.000660766575786762	0	1	0	1	0.435643564356436	0.402985074626866	0.411588411588412	0.444277861069465	0.435956404359564	0.437778111094445	0.468145318546815	0.450857745711271	0.476158523841476	0.501680249159875	5.35403583086508	2.2302606064071	4.84377755379264	5.26269018890489	10.730597282759	18.1500807517892	0	8.19229373114764	0	8.579980179515	7.24351297466548	10.6161186821688	14.8239289562696	15.0965266222685	14.2003327258122	14.8333956825498	14.3076810518071	7.16394668434255	5.71702770140622	12.1747522425808	14.5985071262157	14.2207649772124	8.22496747891458	10.7607286716157	7.03262426102801
5O55L:02275:01871	chr1	6471908	+	Central Memory	TRUE	3.3322045101752	115028093	13231462179216648	0.0259654638934681	0.000674205315202995	0	0	0	0	0.425742574257426	0.572139303482587	0.537462537462537	0.507246376811594	0.514948505149485	0.479926003699815	0.452165478345217	0.440747796261019	0.483518516481484	0.501106249446875	7.18639627639364	2.2302606064071	4.84377755379264	7.80057265467065	8.8750074860484	18.1492306833638	6.38519439899773	7.18083119904456	3.95124371858143	8.86177531100083	4.72738781871234	11.567536748738	14.8473019005213	15.0783568046277	14.1552111492648	14.8565509355495	14.2672464688382	7.97039490719143	0	11.7676219454375	14.5684316456443	14.2331887814313	10.8136797259484	9.76978471664462	9.71093382517592
5O55L:01472:02238	chr1	6658818	-	Central Memory	FALSE	6.39359075395063	114841183	13188497312839488	0.0267153516941488	0.000713710016142061	1	1	0	1	0.465346534653465	0.45273631840796	0.460539460539461	0.436281859070465	0.422057794220578	0.452977351132443	0.463375366246338	0.490732546337268	0.490725509274491	0.495785252107374	6.65787492259463	4.84377755379264	2.2302606064071	6.0137151560428	5.73334127689775	18.1467756647325	0	7.64826303090192	7.0833878476253	8.3466420902212	10.2430977178483	11.6592916382812	14.9117861186088	15.0240409606427	14.0124062278843	14.9204600573612	14.1405801739556	5.06890420222023	0	10.9651764870996	14.4762807138217	14.1018332068184	10.0081178016142	12.0423588848588	7.49387388678356
ID22D07	chr1	6740357	-	Jurkat	TRUE	5.42053499927229	114759644	13169775891006736	0.0270424882913331	0.000731296172986887	1	1	0	1	0.663366336633663	0.72636815920398	0.686313686313686	0.632183908045977	0.568743125687431	0.575371231438428	0.527864721352787	0.511677441612792	0.498728501271499	0.492547253726373	6.50205385994368	4.84377755379264	2.2302606064071	9.94769580720045	9.94941648442453	18.1457027781873	0	8.27154837475551	0	4.53259949315326	8.53954159508	10.440653211634	14.9386648787804	14.9993891184781	13.9430925378779	14.9471097468086	14.0798636127075	7.53262361878879	7.2086003379602	11.190541520672	14.4332572391092	14.038640509186	11.5496912441606	11.388019622245	9.91630505624674
ID13E04	chr1	6864710	+	Jurkat	TRUE	1.79175946922805	114635291	13141249942654680	0.0275413957744964	0.000758528481207447	1	1	0	1	0.653465346534653	0.716417910447761	0.626373626373626	0.595702148925537	0.585241475852415	0.579521023948803	0.570144298557014	0.564697176514117	0.512127487872512	0.495907752046124	3.96364927096249	1.88263406879905	0	9.80648093459398	9.81711233678938	18.1440643273423	0	6.90575327631146	0	8.62443194208584	8.47720418319987	11.3887331839106	14.9783144325949	14.9605826786381	13.8271673527713	14.986432345359	13.9795281139602	8.31360713931756	4.48863636973214	10.8556665279728	14.3638579524979	13.9338534368792	12.0765617313685	10.4884647189352	9.80361196710887
5O55L:00720:01299	chr1	6874494	+	Central Memory	FALSE	0.693147180559945	114625507	13139006855007048	0.0275806494379807	0.000760692223420787	1	1	0	1	0.475247524752475	0.472636815920398	0.598401598401598	0.590204897551224	0.578942105789421	0.601369931503425	0.57660423395766	0.562037189814051	0.513964486035514	0.496230251884874	8.01709636720049	1.88263406879905	0	10.2376356618932	10.2445563516163	18.1439353012796	0	7.1785454837637	5.88332238848828	8.34117174717076	0	11.4937936126542	14.9813683256513	14.9574645440334	13.8174496766578	14.9894615848922	13.9711894979782	6.94022246911964	6.48768401848461	11.0285957050082	14.3581876935094	13.92512341957	12.0192670504462	10.7294815164291	10.2357724631028
G13FKHM01BTB4L	chr1	6882091	+	Resting	FALSE	5.66988092298052	114617910	13137265292768100	0.0276111288003571	0.000762374433629911	1	1	0	1	0.752475247524752	0.701492537313433	0.712287712287712	0.677161419290355	0.647235276472353	0.619019049047548	0.581334186658133	0.562052189739051	0.514277485722514	0.496769251615374	4.05751626949674	1.88263406879905	0	10.4781889778896	10.4836339940088	18.1438351046986	0	7.50823877467866	7.54433210805369	8.03495502450216	8.90815361332152	11.5683790931552	14.9837331719	14.9550366769356	13.8098385022268	14.9918073914087	13.9646664991117	6.63987583382654	7.13886699994552	11.1448717418602	14.3537626150008	13.9182918502834	11.9723988452428	10.8833163052143	10.4767244364235
5O55L:00871:00138	chr1	7583938	+	Central Memory	FALSE	0	113916063	12976869409419968	0.030426957291312	0.000925799730007326	1	1	0	1	0.594059405940594	0.492537313432836	0.549450549450549	0.540229885057471	0.495850414958504	0.48167591620419	0.471965280347197	0.468687656561717	0.523961476038524	0.528956235521882	5.19536483297866	1.88263406879905	0	8.39231000926955	11.8455617824231	18.1345348909111	0	7.63723438878947	3.46573590279973	9.62463306868703	9.11657899216171	11.2464698422995	15.1811219944399	14.7006985763791	12.5862096891912	15.1877546750613	13.0368207394711	6.97354301952014	0	8.49228555571005	13.8266117115154	12.9150980964941	12.0854687600152	12.4687330199989	12.111085913411
5O55L:00854:02363	chr1	7976382	-	Central Memory	TRUE	1.09861228866811	113523619	12887612070857160	0.0320014528669921	0.00102409298559831	0	0	0	0	0.623762376237624	0.686567164179104	0.64035964035964	0.588205897051474	0.548045195480452	0.548522573871306	0.549944500554994	0.5559872200639	0.522252477747522	0.537809731095134	5.0966016869744	0	0	7.6434829070772	10.1669281606149	18.1292966407664	8.03560269291858	8.94376726273464	6.15697898558556	7.35946763825562	7.9291264873068	10.4850605078236	15.2765788480109	14.5240368710874	11.5120250597271	15.2826094903121	11.1059041465948	7.39939808333135	6.4150969591716	11.2656428978027	13.3354064905998	9.5438080995771	9.93464701478523	11.7918518177367	9.50546964506301
5O55L:01287:01983	chr1	8347039	+	Central Memory	TRUE	0	113152962	12803592809373444	0.0334885384297598	0.0011214822061615	0	0	0	0	0.673267326732673	0.626865671641791	0.567432567432567	0.596701649175412	0.565443455654435	0.547972601369932	0.523634763652363	0.509347453262734	0.561215438784561	0.532931733534133	4.6635396272283	0	0	10.2155573130447	10.3335477074997	18.1243238740087	10.5281417366508	6.74523634948436	0	7.48268182815465	7.53315880745556	12.2710032772823	15.3590691040629	14.3225323563508	13.0616936295697	15.3646235661621	10.1809677625033	9.18686701579054	3.04452243772342	8.55352512066363	12.4214339939023	12.7844597167844	10.9755333907424	12.3832811529373	10.3279706664801
GXIEMIS01BC7BI	chr1	8454329	+	Active	FALSE	2.07944154167984	113045672	12779323957931584	0.0339189887113661	0.00115049779520178	0	1	0	1	0.633663366336634	0.646766169154229	0.625374625374625	0.617191404297851	0.580641935806419	0.581770911454427	0.530064699353006	0.537092314538427	0.556853443146557	0.529472735263632	4.72719319223389	3.50922334186442	5.82947194966142	8.1146238864201	10.2771867578806	18.1228798349845	0	9.35643007784808	6.29341927884648	8.18618599422608	8.2147358333823	11.5723917691369	15.381729647445	14.2557306534682	13.2670817122006	15.3640865954396	11.0988181200807	7.50988306115491	5.03043792139244	10.1168635562913	11.8548968392937	13.0474717136291	10.4655574694891	11.7866556610539	9.25779631313248
RSHY_BN_336_043	chr1	8466892	-	Bcl-2 transduced	TRUE	2.39789527279837	113033109	12776483730205880	0.033969391795417	0.00115391957895055	1	1	0	1	0.613861386138614	0.606965174129353	0.605394605394605	0.577711144427786	0.561543845615438	0.576171191440428	0.542654573454265	0.535872320638397	0.556502443497557	0.528653735673132	4.55603001431547	5.82947194966142	3.50922334186442	7.77191025643576	9.71105505199144	18.122710610423	0	9.20863892533642	5.23110861685459	8.77740128686726	8.36660283278374	11.4464009730976	15.3843497842763	14.2476085090191	13.2885894270334	15.3614127529517	11.2728391929257	8.05229649953865	6.16751649088834	10.5272846549613	11.7614170238127	13.0741915220426	10.0222922883014	11.6862315038372	7.53955882930103
GXIEMIS01BXA1L	chr1	8470585	-	Active	FALSE	1.38629436111989	113029416	12775648881301056	0.0339842082078504	0.00115492640751452	1	1	0	1	0.594059405940594	0.572139303482587	0.528471528471528	0.568215892053973	0.572642735726427	0.572271386430678	0.551994480055199	0.535427322863386	0.556425443574556	0.528834735582632	6.87085787368088	5.82947194966142	3.50922334186442	6.92951677076365	9.45766909007875	18.1226608599865	0	8.74671634969449	0	7.93487156594518	6.86066367144829	11.4061305877742	15.3851186918024	14.2452083355068	13.2948248159425	15.3606253927179	11.3187215922412	6.26720054854136	6.67834211465433	10.6216443686001	11.7321895006859	13.0819121474757	9.8432066216512	11.6546854100081	8.62586820804189
GXIEMIS01AU3LY	chr1	8471656	-	Active	FALSE	1.38629436111989	113028345	12775406773439024	0.0339885050878168	0.00115521847810455	1	1	0	1	0.524752475247525	0.537313432835821	0.603396603396603	0.590704647676162	0.571942805719428	0.575421228938553	0.555334446655533	0.535752321238394	0.556371443628556	0.528850235574882	6.93548875056419	5.82947194966142	3.50922334186442	7.646353722446	9.37033110828512	18.1226464314928	0	8.56006109164341	6.94793706861497	7.45124168498768	0	11.3941419289803	15.3853415706847	14.2445111867258	13.2966258804193	15.3603969358428	11.3316433677509	7.37650812632622	5.19295685089021	10.6474228999282	11.7235509917255	13.0841400866599	9.7846477086546	11.6453474924768	8.80161997114735
GXIEMIS01AP97R	chr1	8478203	+	Resting	FALSE	2.94443897916644	113021798	12773926823152804	0.0340147718227751	0.00115700470215546	0	1	0	1	0.485148514851485	0.54228855721393	0.528471528471528	0.583208395802099	0.587341265873413	0.55627218639068	0.561134388656113	0.539032304838476	0.556287443712556	0.528547235726382	3.99400090533977	3.50922334186442	5.82947194966142	5.605802066296	8.55410354543633	18.1225582258941	0	7.07072410726028	4.87519732320115	6.55961523749324	8.76670599775052	11.3175551421266	15.3867029455943	14.2402389322533	13.3075657805727	15.3589992480229	11.4071982154071	7.67554600253785	7.32184971378836	10.7920164666246	11.6690570386739	13.0976525646483	9.32473991228468	11.586287444655	8.47886807709457
GXIEMIS01ASJPB	chr1	8480187	-	Resting	TRUE	3.49650756146648	113019814	12773478356594596	0.0340227316825822	0.00115754627114499	1	1	0	1	0.603960396039604	0.54726368159204	0.591408591408591	0.603698150924538	0.551444855514449	0.55587220638968	0.562294377056229	0.540422297888511	0.556284443715556	0.528559735720132	5.94310765253966	5.82947194966142	3.50922334186442	7.00760061395185	8.07215530818825	18.1225314945722	0	8.05864371221562	7.65681009148038	7.89729647259588	9.03610602536485	11.2931387730936	15.3871151303977	14.2389406582385	13.310857511254	15.358575307334	11.4290111054491	5.14166355650266	4.07753744390572	10.8320032540329	11.651939301497	13.1017115896735	9.12999761929365	11.567678766623	7.94732502701646
5O55L:01935:02714	chr1	8534595	-	Central Memory	FALSE	0	112965406	12761182952744836	0.0342410179993092	0.00117244731362902	1	1	0	1	0.633663366336634	0.606965174129353	0.672327672327672	0.611694152923538	0.582541745825418	0.588420578971051	0.571044289557104	0.578677106614467	0.554789445210555	0.530084734957633	6.79587735601795	5.82947194966142	3.50922334186442	7.39141523467536	10.8249051197021	18.1217981525545	0	7.49609734517596	7.02553831463852	8.45425339164236	8.4848765899397	10.1604913213384	15.3983529233762	14.2026643661945	13.3971471229294	15.3468788149765	11.8938177866419	9.36108525866861	6.3261494731551	11.5619346527713	11.0104978126553	13.2070500543715	9.26700421909372	10.8438853597535	10.4521868287302
G13FKHM01AKBNK	chr1	8545704	-	Resting	TRUE	0	112954297	12758673210764208	0.0342855875973926	0.00117550151689848	1	1	0	1	0.663366336633663	0.676616915422886	0.572427572427572	0.608195902048976	0.618238176182382	0.605319734013299	0.576164238357616	0.582697086514567	0.554790445209555	0.530290234854883	5.08936658439939	5.82947194966142	3.50922334186442	9.24319470884713	11.024611214833	18.1216483529885	0	8.91126025457203	0	7.10496544826984	8.66785206770135	9.59913394579637	15.400632007055	14.1950929122115	13.413886065242	15.3444737194076	11.9669775420019	7.01481435127554	5.03695260241363	11.6624827541702	10.807644972587	13.22725838473	9.98469880796095	10.5994058898919	10.065223675721
GXIEMIS01A11C0	chr1	8570600	-	Active	FALSE	2.77258872223978	112929401	12753049610218800	0.0343854709994885	0.00118236061585666	1	1	0	1	0.633663366336634	0.631840796019901	0.56043956043956	0.589205397301349	0.567243275672433	0.548672566371681	0.587544124558754	0.583372083139584	0.553905446094554	0.530920734539633	6.07961670798818	5.82947194966142	3.50922334186442	1.09861228866811	11.3651444556506	18.1213125607861	0	7.52833176670725	6.92559519711047	6.04263283368238	8.23721470334949	8.9165060800392	15.4057207977841	14.1779136646088	13.4504116605227	15.3390626415599	12.1137599687216	6.98841318199959	5.94803498918065	11.8567137312059	10.1064692120264	13.2711160857914	9.74185058693501	9.63003706233107	5.24174701505964
G13FKHM01BWYHY	chr1	8572871	+	Resting	FALSE	2.83321334405622	112927130	12752536690036900	0.0343945823107899	0.0011829872923337	0	1	0	1	0.475247524752475	0.45273631840796	0.536463536463537	0.535232383808096	0.578442155784422	0.589770511474426	0.588294117058829	0.583632081839591	0.553670446329554	0.530960234519883	5.11725327618674	3.50922334186442	5.82947194966142	0	11.391130642849	18.1212819243857	0	5.89715386763674	8.09833884618906	5.85220247977447	8.70781355102489	9.18245516848665	15.4061837083337	14.1763317941407	13.4536780509188	15.3385675855159	12.1261361822125	6.92755790627832	6.17586727010576	11.8726886354249	10.0091980069582	13.275022659937	9.59859149934966	9.46838763929827	7.80791662892641
5O55L:02593:02093	chr1	8593863	-	Central Memory	FALSE	1.38629436111989	112906138	12747795998075044	0.0344788027629428	0.00118878783996591	1	1	0	1	0.633663366336634	0.661691542288557	0.635364635364635	0.617691154422789	0.598840115988401	0.605369731513424	0.59410405895941	0.589632051839741	0.551777448222552	0.531217234391383	4.70443333573394	5.82947194966142	3.50922334186442	8.95402775927046	11.6039081126821	18.1209986922191	0	8.14757773620177	0	7.57558465155779	6.1779441140506	10.3325715262429	15.4104525098068	14.1615900680156	13.4833762986991	15.3339798921875	12.2338191268982	7.89058253465654	6.65157187358973	12.0093945246796	7.12125245324454	13.3104284088253	8.70797882662232	8.96852355539635	6.11368217983223
5O55L:00835:00774	chr1	8620166	-	Central Memory	TRUE	2.83321334405622	112879835	12741857149627224	0.0345843310857789	0.00119607595665077	1	1	0	1	0.603960396039604	0.611940298507463	0.578421578421578	0.610694652673663	0.614338566143386	0.596670166491675	0.59950400495995	0.594672026639867	0.550493449506551	0.531929734035133	7.37179409473848	5.82947194966142	3.50922334186442	6.97260625130175	11.8191446584204	18.1206436887213	0	4.21950770517611	8.31238059678675	8.01961279440027	4.91998092582813	10.9511573624667	15.415775729144	14.14280653549	13.5193849388896	15.3282016391043	12.3541908809826	8.45404037641097	5.91079664404053	12.1579007901684	10.124228219234	13.3530924854982	10.3844929398896	10.4386642671659	10.1944766507454
5O55L:01997:01986	chr1	8627784	+	Central Memory	FALSE	1.79175946922805	112872217	12740137370495088	0.0346148947007037	0.0011981909351408	0	1	0	1	0.633663366336634	0.646766169154229	0.602397602397602	0.568715642178911	0.607139286071393	0.612519374031298	0.601353986460135	0.594777026114869	0.55008544991455	0.532467733766133	6.16469065748283	3.50922334186442	5.82947194966142	8.76764057725779	11.8146805464657	18.1205408473788	0	7.70481192293259	7.09090982207998	9.15725600088373	5.4249500174814	11.0765577521222	15.4173121880685	14.1372998109487	13.5295762905443	15.3265218595635	12.3408220460818	7.95682712209011	3.8286413964891	12.1970924439494	10.3907783931685	13.3651165962227	10.4696816558317	10.6400054767939	10.4350271528992
G13FKHM01BFXHM	chr1	8676670	-	Active	TRUE	3.13549421592915	112823331	12729104017935560	0.0348110266092376	0.00121180757358905	1	1	0	1	0.811881188118812	0.741293532338308	0.657342657342657	0.63768115942029	0.613338666133387	0.605469726513674	0.599424005759942	0.600376998115009	0.547240452759547	0.531981734009133	3.36810169337181	5.82947194966142	3.50922334186442	8.84592123330402	11.3660135221542	18.1198806451936	0	8.41249912030157	7.2902928824466	5.76832099579377	8.27026911143662	11.6397695472949	15.4271161193489	14.1012216893872	13.592614476027	15.3156747525869	12.1005121098697	6.69456205852109	6.13339804299665	12.4175402980548	11.3076709464918	13.4390162151601	9.50732900374826	11.4148604942112	9.50740330623372
5O55L:02313:00904	chr1	8690083	-	Central Memory	FALSE	0.693147180559945	112809918	12726077599166724	0.0348648399154841	0.00121555706233233	1	1	0	1	0.514851485148515	0.54726368159204	0.588411588411588	0.592203898050975	0.597840215978402	0.610869456527174	0.597674023259767	0.600031999840001	0.546835453164547	0.531837234081383	7.63620918782363	5.82947194966142	3.50922334186442	8.74017672992908	11.1971730819234	18.1196994272916	0	8.75683981482946	8.66042735950215	7.88608140177575	8.0532511535491	11.7514461793687	15.4297893344861	14.0910909495681	13.6019274100062	15.3126779130764	12.0230568478067	6.55393340402581	6.36818718635049	12.4427482245683	11.460125773378	13.4583726497313	10.1988029171433	11.5528382462814	10.1988401312921
5O55L:02125:02061	chr1	8701518	-	Central Memory	FALSE	0	112798483	12723497767101288	0.0349107174340801	0.00121875819176219	1	1	0	1	0.643564356435644	0.631840796019901	0.637362637362637	0.649175412293853	0.624137586241376	0.611319434028299	0.597844021559784	0.598982005089975	0.546824453175547	0.532176733911633	7.39978207582213	5.82947194966142	3.50922334186442	8.74798740166097	11.0266135760083	18.1195449074526	0	7.57712193087668	7.31986492980897	6.41017488196617	8.44354665124794	11.8377009895591	15.4320627041195	14.0823723855227	13.5876684858685	15.3101159028271	11.9519285030962	8.49412925181769	6.60123011872888	12.3965731632473	11.5739453027962	13.4745838147437	10.5533618208626	11.6570864131681	10.5533879260928
5O55L:02620:01519	chr1	8735685	-	Central Memory	FALSE	0.693147180559945	112764316	12715790962947856	0.0350477963302647	0.00122834802760772	1	1	0	1	0.465346534653465	0.442786069651741	0.616383616383616	0.619690154922539	0.599240075992401	0.60401979901005	0.598084019159808	0.59721701391493	0.545727454272546	0.533337233331383	5.3275456867497	5.82947194966142	3.50922334186442	8.23350314023399	10.2154475174474	18.119083070411	0	5.09375020080676	8.39976009452414	7.33888813383888	9.57824205952938	12.0583785768563	15.4388247479939	14.0558596415508	13.5438107526215	15.3024214498186	11.7031242481247	4.62497281328427	0	12.2443506067402	11.8526709102231	13.5215125821193	11.1909693576864	11.9162148746288	10.1397447429957
5O55L:02186:01286	chr1	8742767	-	Central Memory	FALSE	0	112757234	12714193819330756	0.0350762094991932	0.00123034047283129	1	1	0	1	0.693069306930693	0.656716417910448	0.672327672327672	0.642178910544728	0.605839416058394	0.605169741512924	0.595384046159538	0.596037019814901	0.544946455053545	0.533696733151633	5.43109269368965	5.82947194966142	3.50922334186442	8.03851202097681	9.9154161234014	18.1189873159711	0	8.18674278711352	8.04590874227078	6.83840520084734	8.90449432889673	12.0986043545182	15.4402206546393	14.0502751229715	13.5344743527336	15.3008191395431	11.6427863796246	5.78382518232974	6.86066367144829	12.2096761451198	11.9018613822383	13.5309702117847	11.284203885342	11.9624457352746	9.81181076396422
5O55L:01373:01565	chr1	8753497	-	Central Memory	FALSE	0	112746504	12711774164222016	0.0351192585393799	0.00123336232035581	1	1	0	1	0.673267326732673	0.63681592039801	0.632367632367632	0.626686656671664	0.607639236076392	0.594570271486426	0.592614073859261	0.595072024639877	0.544227455772544	0.533771733114133	4.94144844908067	5.82947194966142	3.50922334186442	8.92943528380342	9.16009915553944	18.1188422201115	0	6.59030104819669	0	8.26590733415575	8.00068478451475	12.1566250152773	15.4423318992826	14.0417540993403	13.5201604948051	15.2983865629626	11.5438134805036	8.45404037641097	6.67329796776765	12.154737244993	11.9720640326242	13.5451312587495	11.41072661265	12.0286550446645	8.92505542412412
5O55L:02170:01967	chr1	8842478	+	Central Memory	TRUE	2.56494935746154	112657523	12691717488495528	0.0354762526348931	0.00125856450101476	0	1	0	1	0.564356435643564	0.572139303482587	0.558441558441558	0.567216391804098	0.568243175682432	0.576271186440678	0.580384196158038	0.566297168514157	0.541819458180542	0.531259734370133	5.66208429619395	3.50922334186442	5.82947194966142	7.84737183615979	10.4497575372353	18.1176381673501	0	6.12686918411419	0	8.67795057029435	7.30114780585603	11.7734033359311	15.4596702322764	13.9681458043879	13.392833164725	15.277982551584	9.55789384146535	8.83695515733143	5.32787616878958	11.5229847007841	12.1916643426693	13.6554251356728	11.5379789880343	12.4547552803454	10.4439787689579
G13FKHM01ASTMI	chr1	8857545	+	Resting	TRUE	2.63905732961526	112642456	12688322893711936	0.0355367018323296	0.0012628571771199	0	1	0	1	0.683168316831683	0.671641791044776	0.609390609390609	0.60119940029985	0.563243675632437	0.572071396430178	0.57140428595714	0.560292198539007	0.540704459295541	0.531145234427383	5.54233685986433	3.50922334186442	5.82947194966142	9.43035904594287	9.87657873597891	18.1174341435608	0	7.68386398025643	7.93844555116479	7.61874237767041	8.84893999503012	11.6499706768945	15.4625765698616	13.9551272724031	13.3695718321456	15.2744859808281	6.71174039505618	9.00724451596575	4.57471097850338	11.3614512003464	12.1121574922237	13.6729534126467	11.3790511564139	12.4778920687684	9.86630476140841
G13FKHM01A8Z8A	chr1	8874035	-	Resting	TRUE	4.0943445622221	112625966	12684608217433156	0.0356028601429242	0.00126756365035662	1	1	0	1	0.712871287128713	0.626865671641791	0.605394605394605	0.630684657671164	0.569443055694431	0.577371131443428	0.55290447095529	0.554307228463858	0.53958146041854	0.530708234645883	4.00230886518981	5.82947194966142	3.50922334186442	7.92044650514261	7.99934295271328	18.117210803064	0	8.358666283188	8.88930831984285	8.08794755464267	7.51914995766982	11.4947411275364	15.4657477446605	13.9406822302937	13.3434776711674	15.2706451122497	9.75915518164621	7.52563997504154	4.14313472639153	11.1484199419163	12.0172218193733	13.6917914385729	11.1701534262005	12.4130055107964	7.93020620668468
324_Mixed_093	chr1	9019147	+	Bcl-2 transduced	FALSE	0.693147180559945	112480854	12651942516569316	0.0361850532761561	0.00130935808059826	1	1	0	1	0.633663366336634	0.562189054726368	0.522477522477522	0.504747626186906	0.528347165283472	0.51972401379931	0.520584794152058	0.515027424862876	0.532800467199533	0.526941736529132	6.80910123187241	3.50922334186442	5.82947194966142	7.19743535409659	11.2865140800992	18.1152432528421	0	8.30474226964077	6.93828448401696	8.33973976601914	8.41205487329293	10.7429188381132	15.4932287947506	13.8036717550697	13.0786643314712	15.2361937853361	11.9979654790421	7.41276401742656	5.41164605185504	11.2327352582767	9.92671567865533	13.8438453103915	10.9175400021928	11.5215680103516	9.33573878137052
G13FKHM01BCBZO	chr1	9060036	-	Active	TRUE	1.6094379124341	112439965	12642745729201224	0.0363491010118687	0.00132125714437103	0	0	0	0	0.584158415841584	0.567164179104478	0.4995004995005	0.516741629185407	0.523647635236476	0.511124443777811	0.507364926350736	0.517827410862946	0.529120470879529	0.526509236745382	6.14986161133027	5.82947194966142	3.50922334186442	8.46041117731725	10.5776048071893	18.1146881456671	8.10892415597534	8.58858318750291	6.3261494731551	9.37041631982282	6.76041469108343	11.3758449244219	15.5008378263739	13.7614154474162	12.9893621299423	15.2262679931375	12.2225019424811	6.64639051484773	3.36729582998647	11.481837193687	9.90867407922343	13.8828224173417	11.4723534392052	11.0017497799399	9.39474309497396
G13FKHM01BE34J	chr1	9616161	-	Active	TRUE	3.46573590279973	111883840	12517993653145600	0.038580289033663	0.00148843870192098	0	1	0	1	0.445544554455446	0.45771144278607	0.534465534465534	0.540729635182409	0.563143685631437	0.558522073896305	0.5070049299507	0.497047514762426	0.5002164997835	0.528852735573632	7.4820159488224	5.82947194966142	3.50922334186442	9.12782795040172	9.66256183142612	18.107107461546	0	5.79909265446053	7.53262361878879	6.71295620067707	9.14388000527591	13.0653357785371	15.393660878661	12.8770176722313	11.6811903547744	15.080465755393	13.5403339650328	6.33150184989369	4.80402104473326	9.94429354692838	12.9102957608372	14.3014822661313	9.79528968205814	11.2098454503384	9.66459564425378
5O55L:01464:00334	chr1	9616265	+	Central Memory	FALSE	3.46573590279973	111883736	12517970381317696	0.0385807062843787	0.0014884708974015	1	1	1	1	0.504950495049505	0.54228855721393	0.533466533466533	0.537231384307846	0.564043595640436	0.55717214139293	0.507024929750702	0.497042514787426	0.5002274997725	0.528845235577382	6.98415991440778	3.50922334186442	5.82947194966142	9.13905916997122	9.66915665558134	18.107106038507	0	5.42053499927229	7.47533923656674	6.57786135772105	9.15493336470444	13.0651155478022	15.3936394173611	12.8767517997719	11.6820689038734	15.0804364007602	13.5404708990282	6.12686918411419	5.42053499927229	9.94927320768526	12.9100385916259	14.301546234403	9.80106715493666	11.2084362742021	9.6711771133971
5O55L:02522:01477	chr1	9620490	+	Central Memory	TRUE	2.484906649788	111879511	12517024981599120	0.0385976570947039	0.00148977913320035	1	1	0	1	0.495049504950495	0.437810945273632	0.582417582417582	0.578210894552724	0.564643535646435	0.563821808909554	0.502844971550285	0.49718751406243	0.5003474996525	0.528745735627132	10.3072297733716	3.50922334186442	5.82947194966142	9.51318195618579	9.90583479560448	18.1070482258364	0	8.24748200428569	6.46302945692067	8.01466637046494	9.52412869151244	13.0561274164306	15.3927671623927	12.8658905244413	11.7171226622816	15.0792431396482	13.5460180478127	8.21743853773019	0	10.1330901989111	12.899534776488	14.304141491732	10.0113549234051	11.1494416791022	9.90742977176875
5O55L:02377:01376	chr1	9696399	-	Central Memory	FALSE	3.04452243772342	111803602	12500045420174404	0.038902205984875	0.00151338163048964	0	0	0	0	0.564356435643564	0.497512437810945	0.504495504495505	0.494252873563218	0.497850214978502	0.47777611119444	0.470265297347027	0.488457557712211	0.504557495442505	0.526345736827132	4.83656338407683	5.82947194966142	3.50922334186442	8.00636756765025	9.10863981714984	18.1060089572579	9.64160317290549	8.62927109482159	5.33271879326537	8.87821865809223	6.59030104819669	12.8791344588268	15.3769646410536	12.6474806647658	12.1988617091075	15.0575580343738	13.6407713821269	8.3786205415523	0	11.5235785191525	12.6891683236764	14.349657317691	8.19312372151207	8.73036721169296	6.37672694789863
5O55L:00434:01738	chr1	9736642	+	Central Memory	FALSE	5.15329159449778	111763359	12491048414962880	0.0390636619517189	0.00152596968507817	0	1	0	1	0.465346534653465	0.427860696517413	0.455544455544456	0.456771614192904	0.501349865013499	0.512874356282186	0.486915130848692	0.484647576762116	0.506820493179507	0.522293738853131	8.28615687172335	3.50922334186442	5.82947194966142	2.89037175789616	9.44580767297922	18.105457552766	0	7.56320059235807	7.64396194900253	8.97689392766608	8.34640487043596	12.7708266388217	15.3684845682705	12.5088994553084	12.3834067858131	15.0458681033989	13.6875851367634	8.42858053305963	4.83628190695148	11.8587396437362	12.5566379636567	14.3729725996811	10.5031478900026	10.6059165236943	10.044596413496
GXIEMIS01ANAE1	chr1	9744949	-	Active	FALSE	5.60947179518496	111755052	12489191647522704	0.0390969898526351	0.00152857461553705	0	1	0	1	0.683168316831683	0.572139303482587	0.57042957042957	0.521739130434783	0.471152884711529	0.48117594120294	0.486825131748683	0.485682571587142	0.507628492371508	0.52146223926888	4.49897211255831	5.82947194966142	3.50922334186442	6.52502965784346	8.3774712482411	18.1053436934352	0	8.74909824839902	8.35066624052092	9.35374783527091	6.54678541076052	12.7469307457441	15.3667251132369	12.4777358482381	12.4176010008721	15.0434379465071	13.696981494098	6.00141487796115	2.83321334405622	11.9158607090025	12.5269488945268	14.3777184121629	10.4122911333505	10.3755515577488	9.87642463298644
G13FKHM01AWIAE	chr1	9754756	-	Resting	TRUE	3.52636052461616	111745245	12486999780110024	0.0391363357927201	0.00153165277928054	0	1	0	1	0.475247524752475	0.477611940298507	0.525474525474525	0.520739630184908	0.514848515148485	0.497075146242688	0.488275117248827	0.490132549337253	0.508093491906508	0.52055273972363	7.05138156450029	5.82947194966142	3.50922334186442	6.22653666928747	8.41825644355621	18.1052092577675	0	9.32830116960975	2.39789527279837	7.45876269238096	9.01127949117793	12.7179647004563	15.3646439598409	12.4396495793262	12.4565200313717	15.0405613524359	13.7079620949388	5.62040086571715	0	11.9793476886323	12.4907251334216	14.383292341785	10.063009495553	10.0105017001906	9.1756454021793
G13FKHM01AN5OE	chr1	9755929	+	Resting	TRUE	3.49650756146648	111744072	12486737627141184	0.03914104189935	0.00153202116096667	1	1	0	1	0.712871287128713	0.631840796019901	0.53946053946054	0.565217391304348	0.528347165283472	0.498125093745313	0.488285117148828	0.491482542587287	0.508085491914508	0.52036823981588	4.00361037010484	3.50922334186442	5.82947194966142	7.42595365707754	8.64857226947262	18.1051931769165	0	9.21820933035488	1.09861228866811	6.33150184989369	8.85680335672838	12.7144432582211	15.3643947460687	12.4349954646584	12.4610752640681	15.0402167327811	13.7092674306972	6.7696419768525	0	11.9866783071255	12.4863032748067	14.3839569553321	10.011713957607	9.95636459213689	9.04617302576227
5O55L:02215:00829	chr1	9757818	+	Central Memory	FALSE	1.09861228866811	111742183	12486315461605488	0.0391486206166764	0.00153261449618846	1	1	0	1	0.475247524752475	0.487562189054726	0.565434565434565	0.569215392303848	0.522847715228477	0.508474576271186	0.488655113448866	0.492497537512312	0.508260491739508	0.52024373987813	5.60368494192164	3.50922334186442	5.82947194966142	8.1797604936999	8.93471861401677	18.1051672797594	0	9.01066917684711	6.72262979485545	7.16394668434255	8.5434455625603	12.7087461307257	15.3639932814506	12.4274546462247	12.4683676768319	15.0396615073061	13.711365969434	7.14519613499717	0	11.9983717403968	12.4791409552136	14.3850263218783	9.92314311019457	9.86250929580757	8.79437027922287
GXIEMIS01A9IHY	chr1	9763589	+	Active	FALSE	1.38629436111989	111736412	12485025766633744	0.0391717740193714	0.0015344278798247	1	1	0	1	0.514851485148515	0.577114427860697	0.544455544455544	0.528735632183908	0.526947305269473	0.527873606319684	0.493375066249338	0.496497517512412	0.508662491337509	0.51984674007663	7.11839508083324	3.50922334186442	5.82947194966142	6.91274282049318	9.40269476447051	18.1050881583506	0	7.79110951061003	0	8.86262516940892	4.79579054559674	12.6911372862012	15.3627657854317	12.4040583760615	12.4903225849457	15.037963350579	13.7177499783811	8.40804774415544	6.56807791141198	12.0332716242703	12.4569364167249	14.3882862306623	9.5905560458309	9.5049484044987	6.71659477352098
G13FKHM01BXWU1	chr1	9765727	+	Resting	TRUE	4.70048036579242	111734274	12484547986307076	0.0391803517311999	0.00153509996178054	1	1	0	1	0.693069306930693	0.691542288557214	0.611388611388611	0.572213893053473	0.525447455254475	0.524073796310184	0.494345056549435	0.497712511437443	0.508737491262509	0.51962624018688	1.96913710295945	3.50922334186442	5.82947194966142	6.38687931936265	9.20863892533642	18.1050588444112	0	5.63835466933375	0	9.12706745278236	7.722677516468	12.6845341558461	15.3623106484538	12.3952498154811	12.4983354603435	15.0373334964764	13.72010477359	7.82604401351897	4.94875989037817	12.0458980248155	12.4485834352549	14.389491246333	9.43252346219527	9.33149549353265	7.01750614294126
G13FKHM01AESBW	chr1	9768010	-	Resting	TRUE	4.70953020131233	111731991	12484037812824080	0.0391895111868147	0.00153581778706147	0	1	0	1	0.495049504950495	0.432835820895522	0.512487512487512	0.531734132933533	0.532546745325467	0.501974901254937	0.496095039049609	0.49919250403748	0.508738491261509	0.51941124029438	6.16943692410817	5.82947194966142	3.50922334186442	7.67322312112171	8.94897560784178	18.1050275414403	0	7.0604763659998	4.96284463025991	9.34871004124095	8.4211227226655	12.6774347266622	15.3618244150988	12.3857573956696	12.5068214748598	15.0366604871457	13.7226131650472	5.40267738187228	0	12.0592070317196	12.4395862415856	14.3907763855348	9.23063307524395	9.10553525761006	8.13123654969612
135__071	chr1	9802325	-	Bcl-2 transduced	TRUE	6.06610809010375	111697676	12476370823800976	0.0393271838628639	0.0015466273905835	1	1	0	1	0.623762376237624	0.666666666666667	0.606393606393606	0.578210894552724	0.522547745225477	0.514524273786311	0.50689493105069	0.506937465312673	0.510520489479511	0.516963741518129	3.62936632602381	5.82947194966142	3.50922334186442	7.40367029001237	9.29099827499364	18.1045569189933	0	6.83840520084734	0	8.29978317194979	9.81563946196293	12.5641665822223	15.3544873787464	12.2310237612911	12.6263902406848	15.0264897600612	13.759577040691	9.35763905899706	5.87773578177964	12.2404595793889	12.2935843140198	14.4098965106979	10.082177523096	10.1311807385489	9.45045902749635
5O55L:02389:01482	chr1	9861355	+	Central Memory	TRUE	1.38629436111989	111638646	12463187280713316	0.0395640137642827	0.00156531118514035	0	1	0	1	0.732673267326733	0.651741293532338	0.535464535464535	0.553223388305847	0.545945405459454	0.530823458827059	0.51760482395176	0.501177494112529	0.517525482474518	0.513330743334628	1.8915641175221	3.50922334186442	5.82947194966142	9.49273348249435	9.98313018018832	18.1037468173457	0	8.31630024903685	0	8.04398443122155	10.1660825596113	12.3331016936587	15.3417385858443	11.8915194225298	12.8035868441908	15.008747943336	13.8201318632648	9.09155683598622	3.49650756146648	12.4913530863721	11.9782996448323	14.4419558122457	9.09862638234618	11.3402848958291	9.55704578487742
5O55L:00697:02275	chr1	9871817	-	Central Memory	FALSE	1.79175946922805	111628184	12460851463137856	0.0396059875814713	0.00156863425230366	1	1	0	1	0.742574257425743	0.72636815920398	0.578421578421578	0.576711644177911	0.538846115388461	0.551522423878806	0.513874861251387	0.498952505237474	0.518890481109519	0.512962243518878	5.30774738675869	5.82947194966142	3.50922334186442	9.30828344630615	9.32331185063534	18.1036031729909	0	6.59850902861452	8.15765701519647	7.36833968631138	10.1438421405807	12.2859368757391	15.3394620391786	11.8171770025011	12.8319602729672	15.0055704246709	13.8304917770073	7.35308192051543	4.58496747867057	12.5299263161514	11.9103516809284	14.4475320536967	9.87328604380301	11.4574761779758	9.32349046990884
5O55L:02311:01830	chr1	10096595	+	Central Memory	FALSE	6.0282785202307	111403406	12410718868400836	0.0405078027869788	0.00164088208662877	1	1	0	1	0.594059405940594	0.621890547263682	0.675324675324675	0.59320339830085	0.533346665333467	0.525573721313934	0.535084649153509	0.546237268813656	0.531697468302532	0.509913245043377	4.27746141476848	2.1186730720823	0	7.93773177526011	8.0684029585697	18.1005119529591	0	8.82526595351575	7.85979918056211	5.16478597392351	9.14494815320913	8.82055174325303	15.2892547416092	11.3961219494273	13.3026144589095	14.9347421338351	13.7781481970044	8.44203851781548	0	11.7498930228775	11.2373300536536	14.5603902364478	11.4029208488187	11.4358716195279	7.93164402145431
5O55L:02453:02049	chr1	10114939	-	Central Memory	TRUE	2.07944154167984	111385062	12406632036743844	0.0405813993939859	0.0016468499767742	0	1	0	1	0.415841584158416	0.532338308457711	0.572427572427572	0.577211394302849	0.546145385461454	0.543422828858557	0.549024509754902	0.54838225808871	0.532320467679532	0.509319245340377	7.6821771044054	0	2.1186730720823	9.1821466376054	9.97748123244445	18.1002592580737	0	7.68156036255954	7.10496544826984	8.90788301394225	7.51207124583547	10.131260372234	15.285043897852	11.5835703045396	13.3327912257461	14.928734245008	13.7589222168961	9.72865786150047	0	11.5935464669378	11.4537697637615	14.5690621007912	11.5892103516395	11.6166366211823	9.95835445397697
5O55L:01239:01696	chr1	10146083	-	Central Memory	TRUE	0	111353918	12399695053950724	0.0407063499352325	0.0016570069250496	0	1	0	1	0.475247524752475	0.482587064676617	0.547452547452547	0.545227386306847	0.560943905609439	0.566971651417429	0.56250437495625	0.549542252288739	0.533563466436534	0.509011745494127	7.01582019737014	0	2.1186730720823	9.3273230874618	10.8719911558572	18.0998300925141	0	8.7668618216698	7.14755927118945	9.0142038261485	9.05765528431053	10.9377390820438	15.2778539704099	11.8383656430246	13.382027075546	14.918450800846	13.7254096861238	8.47010158388239	0	11.2548280843925	11.739263907181	14.583614921425	11.8427398730702	11.8640892503344	10.8642161338409
5O55L:01909:01221	chr1	10152065	-	Central Memory	FALSE	3.95124371858143	111347936	12398362851460096	0.0407303498754372	0.00165896140097553	0	1	0	1	0.495049504950495	0.572139303482587	0.497502497502497	0.540229885057471	0.573242675732427	0.575521223938803	0.565034349656503	0.551297243513782	0.534481465518534	0.509126745436627	4.45287168289261	0	2.1186730720823	9.75400097883575	10.9795474367337	18.0997476392258	0	8.22174772834662	7.75190533307861	9.02304647355567	8.77105991537329	11.0387852920121	15.2764670233926	11.8806610142683	13.3912127220553	14.9164634386419	13.718842156194	7.06987412845857	0	11.1742307604959	11.7858643893478	14.5863860778044	11.8848544718589	11.9053323510641	10.9725680385982
GXIEMIS01AQ8BC	chr1	10184188	+	Active	FALSE	5.01727983681492	111315813	12391210223850968	0.0408592281902479	0.00166947652830275	1	1	0	1	0.693069306930693	0.54228855721393	0.536463536463537	0.546726636681659	0.595840415958404	0.575921203939803	0.564784352156478	0.554052229738851	0.537625462374538	0.509722245138877	6.2901815214168	2.1186730720823	0	10.2677833836062	11.3601122237065	18.09930475344	0	8.37586001529959	0	8.09009578318096	9.279586544713	11.4549255206722	15.2689861171481	12.0814670138046	13.4391458946407	14.905723335969	13.6828176708386	7.68432406768116	3.85014760171006	10.5750790701304	12.0045988498916	14.6011370971506	11.9603447264649	12.1016949800502	11.3600889212877
IBB4E03	chr1	10284324	+	Jurkat	FALSE	0	111215677	12368926810568328	0.0412609764370457	0.00170246817653844	1	1	0	1	0.495049504950495	0.45771144278607	0.526473526473527	0.546726636681659	0.56994300569943	0.573471326433678	0.563374366256337	0.571692141539292	0.52985247014753	0.512654743672628	4.84532392422159	1.10105596711901	0	9.46133252611013	9.4741651078974	18.0979228996637	0	6.35610766069589	7.4759059693674	7.45760928971561	10.1242683146611	12.1781925834156	15.2453003767151	12.5307072357238	13.5753327438943	14.8714835768673	13.5613896236985	8.2495751500002	0	11.0168899266769	11.3169105810443	14.6457713946743	10.9382899434451	12.3436190920275	9.51140746403809
G13FKHM01BY4XH	chr1	10317491	-	Resting	TRUE	3.29583686600433	111182510	12361550529900100	0.0413940433071178	0.00171346682131154	0	1	0	1	0.475247524752475	0.477611940298507	0.547452547452547	0.585207396301849	0.571642835716428	0.574621268936553	0.583594164058359	0.574222128889356	0.528129471870528	0.513654243172878	6.92604142693962	0	1.10105596711901	8.150467911624	10.7404320008438	18.0974647813886	0	7.85476918349913	7.1800698743028	6.57228254269401	10.6900339973546	12.335643706383	15.2373298690022	12.6439145879675	13.6166387990007	14.8598792394367	13.5176852160479	5.71042701737487	0	10.6342676479029	10.8002488198018	14.6601265396131	10.0486263182024	12.1875216346353	10.7510710864005
ID3A10	chr1	10337924	+	Jurkat	TRUE	4.12713438504509	111162077	12357007362953928	0.0414760210366738	0.0017202603210346	1	1	0	1	0.742574257425743	0.706467661691542	0.619380619380619	0.618690654672664	0.615338466153385	0.606819659017049	0.592114078859211	0.57440212798936	0.526935473064527	0.514237742881129	4.56607755802534	1.10105596711901	0	8.6079475546847	10.7843790600584	18.0971824466282	0	8.05547514175727	7.58528107863913	8.3841188371909	10.0640320340938	12.4215912003046	15.2323877114319	12.7077717490179	13.6412619272371	14.8526626049496	13.489777647788	5.95842469302978	3.04452243772342	9.95707571170606	10.2611619968079	14.6688687317849	7.89766815072691	12.0776197639817	10.3186059176724
5O55L:00811:00810	chr1	10342244	-	Central Memory	FALSE	3.73766961828337	111157757	12356046941271048	0.0414933529894796	0.00172169834230956	0	1	0	1	0.603960396039604	0.616915422885572	0.621378621378621	0.607696151924038	0.596240375962404	0.6017199140043	0.593164068359316	0.574447127764361	0.526659473340527	0.514458742770629	5.35724591473903	0	1.10105596711901	7.05185562295589	10.6906031039864	18.0971227444417	0	8.60043078998629	5.93489419561959	4.04305126783455	9.8607366154685	12.438853607456	15.2313396919108	12.7207657808227	13.6463910690943	14.8511301523109	13.483776279472	8.27129265297941	6.60665018619822	9.72800257300116	10.0974082451734	14.670707282878	7.26682734752059	12.0527524540853	10.1647358098839
5O55L:01699:00732	chr1	10417138	-	Central Memory	TRUE	4.02535169073515	111082863	12339402452276768	0.0417938296731465	0.00174672419874798	0	1	0	1	0.534653465346535	0.492537313432836	0.548451548451548	0.531234382808596	0.59014098590141	0.578471076446178	0.558794412055879	0.560557197214014	0.523933476066524	0.515299242350379	9.8358431790821	0	1.10105596711901	9.8366530643489	10.3336127523807	18.0960871461198	0	4.86753445045558	8.43468076984177	6.92657703322272	9.32215004702819	12.6986782889533	15.2129938390048	12.9227385792453	13.7313699654178	14.8241824569975	13.3735640214343	8.56693528331105	0	10.9683879267187	10.8258398757889	14.7020556421424	10.6993266913196	11.4791308041332	10.371207325767
5O55L:02339:02112	chr1	10657488	-	Central Memory	TRUE	4.29045944114839	110842513	12286062688155168	0.0427581201492774	0.00182825683870004	0	1	0	1	0.435643564356436	0.472636815920398	0.498501498501498	0.509745127436282	0.545045495450455	0.557222138893055	0.526034739652604	0.501622491887541	0.516491483508516	0.514409742795129	8.4006812955571	0	1.93169820756809	9.84139936022271	10.6167559370923	18.0927564394411	0	9.00981411052738	8.79361207158931	9.33273498018979	9.0642735958414	13.2492867349771	15.151736400668	13.3845260830987	13.9636305180735	14.732443883331	12.9052863872401	8.65782432115598	6.59030104819669	12.6060594417192	9.87333757558524	14.7964951739066	11.1342385978947	11.5275874508009	11.2982088074403
GXIEMIS01BNTDT	chr1	11077366	+	Active	FALSE	7.3790081276283	110422635	12193158320343224	0.0444426816493268	0.00197515195218341	1	1	0	1	0.445544554455446	0.492537313432836	0.586413586413586	0.563218390804598	0.537446255374463	0.549822508874556	0.507564924350757	0.509922450387748	0.500863499136501	0.508989245505377	6.41779594083419	3.43218235090992	2.5154762678439	8.27639470486331	8.3240937614504	18.0869111299543	0	7.60290046220476	8.24143968982973	8.68609172787805	9.82493123963035	12.3550657622507	15.0347991741617	13.8829327298816	14.2726378923962	14.5487093563806	9.76221196517817	8.51659301134421	0	11.8133411201467	12.8996897156747	14.942697021893	11.5838870639076	8.3790798892866	8.28273588020175
G13FKHM01BIQAM	chr1	11083408	+	Resting	TRUE	7.91352101728389	110416593	12191824009727648	0.0444669223110983	0.00197730717982125	1	1	1	0	0.504950495049505	0.552238805970149	0.6003996003996	0.5992003998001	0.59054094590541	0.571671416429179	0.506854931450685	0.510312448437758	0.4998545001455	0.508722745638627	4.58687358258231	3.43218235090992	2.5154762678439	9.20753644464345	9.22660734444005	18.0868267666967	0	8.0481491016652	7.93379687481541	9.3894902376045	10.1076929028301	12.328692852078	15.0330125289886	13.8885649038201	14.2764557834716	14.545802741188	10.0607904019099	9.26643711132805	7.26961674960817	11.7675676833438	12.914674780645	14.9446523749779	11.6386413962851	9.24927258197797	9.21004032696718
5O55L:01222:02262	chr1	11154888	-	Central Memory	FALSE	7.01301578963963	110345113	12176043962982768	0.0447537019376172	0.00200289383712109	1	1	0	1	0.455445544554455	0.487562189054726	0.513486513486514	0.522738630684658	0.543545645435456	0.551722413879306	0.52039479605204	0.533042334788326	0.493549506450494	0.506362746818627	4.95080194148165	2.5154762678439	3.43218235090992	8.38548870041881	8.41205487329293	18.0858281649773	0	7.48885295573346	7.14045304310116	6.51323011091231	9.1866622446216	11.9486675639627	15.0116297028845	13.9528948934623	14.320550677932	14.5107590292657	11.4604419889132	9.43228320271387	0	10.9598879923949	13.0767591327993	14.9674996190714	12.1274406090586	8.41781474743596	8.41781474743596
G13FKHM01AYPP2	chr1	11282927	+	Active	TRUE	1.6094379124341	110217074	12147803401121476	0.0452673977490311	0.00204913729896898	0	1	0	1	0.633663366336634	0.651741293532338	0.635364635364635	0.628685657171414	0.623037696230377	0.590220488975551	0.555124448755512	0.539387303063485	0.497484502515497	0.501343249328375	7.7166672203226	3.43218235090992	2.5154762678439	9.84006840466647	10.5798191401675	18.0840369166103	0	9.31721973360328	0	5.8636311755981	4.8283137373023	10.1876133087851	14.9721458125654	14.0586982760291	14.3949799522886	14.4447419567776	12.3145951568066	7.02197642307216	5.48063892334199	8.12710918534638	13.3142209878314	15.0071637869927	11.4195813511909	10.8334444751741	10.0977376801954
5O55L:02417:01255	chr1	11440736	-	Central Memory	TRUE	2.07944154167984	110059265	12113041812340224	0.045900531577813	0.00210685879912581	0	0	0	0	0.396039603960396	0.462686567164179	0.492507492507492	0.496751624187906	0.500549945005499	0.495875206239688	0.504134958650413	0.492107539462303	0.5002024997975	0.501256249371875	7.33951585370192	0	0	8.0179667034936	11.4920592722888	18.0818247664771	11.4322250410488	7.58120982619635	9.02509454366498	8.89658807179122	0	11.2127388691577	14.9212338368389	14.175362350372	14.4796922602312	14.3568803236079	12.8498588740523	8.7371316117815	5.06259503302697	11.9467836475796	13.3929643957177	15.0539801467797	8.4071550862073	11.5798829330951	8.81358720447004
ID28F7	chr1	11872215	+	Jurkat	TRUE	3.17805383034795	109627786	12018251463261796	0.0476316365927931	0.00226877280450791	1	1	0	1	0.574257425742574	0.557213930348259	0.531468531468531	0.536231884057971	0.57024297570243	0.540872956352182	0.486805131948681	0.486137569312153	0.49043950956049	0.510836244581878	7.12856845226949	4.04783803855968	2.68923428684457	8.60776488960062	8.63941082414049	18.0757512372278	0	8.06148686687133	5.8171111599632	9.24927258197797	0	12.1838781600204	14.7671414062835	14.4385549656102	14.5337990309306	14.0677312421379	11.3563067420286	6.21660610108486	3.55534806148941	11.4720513857603	12.3189414036583	14.9360734920822	11.2064410647558	11.4762614805986	8.47720418319987
G13FKHM01AJC3B	chr1	12053110	+	Resting	TRUE	6.04973345523196	109446891	11978621949565880	0.0483573920564074	0.00233843736649709	1	1	0	1	0.693069306930693	0.671641791044776	0.576423576423576	0.568715642178911	0.508949105089491	0.504774761261937	0.477115228847712	0.481842590787046	0.507227492772507	0.517120241439879	5.42392278776501	4.04783803855968	2.68923428684457	9.04770378849863	9.41881688624699	18.0731939309896	0	7.93880224815448	0	9.92289794605595	5.29330482472449	9.59662266066757	14.6947368103416	14.5311484164397	14.4414623577254	13.9162468985855	10.3409034218761	7.70796153183549	4.31748811353631	11.3281368675325	10.669001905222	14.8752728647498	11.663971329844	9.44927852918903	9.38420964195515
GXIEMIS01AFW8E	chr1	12053613	+	Active	FALSE	6.05208916892442	109446388	11978511846246544	0.0483594101055419	0.00233863254575599	1	1	0	1	0.504950495049505	0.447761194029851	0.601398601398601	0.567716141929036	0.508549145085491	0.505724713764312	0.476155238447616	0.481837590812046	0.507234492765507	0.517242741378629	5.65986024266815	4.04783803855968	2.68923428684457	8.98669669562029	9.4588397305527	18.0731868109709	0	8.10379671298179	5.74300318780948	9.94726517488202	4.63472898822964	9.56184195714092	14.6945279912419	14.5313942929381	14.4411933411824	13.9157919969218	10.3245306906076	7.45182223652793	0	11.3341695437356	10.6572358252239	14.8750985408566	11.6596371151291	9.48812361224872	9.42561302890982
G13FKHM01AE1RC	chr1	12159317	+	Resting	TRUE	3.49650756146648	109340684	11955385177587856	0.0487834973137339	0.00237982961015908	1	1	0	1	0.445544554455446	0.492537313432836	0.581418581418581	0.5952023988006	0.557244275572443	0.525073746312684	0.491255087449125	0.479347603261984	0.507982492017508	0.529571735214132	7.16771707326935	4.04783803855968	2.68923428684457	7.97865372908273	10.467948725468	18.0716894337214	0	5.88887795833288	4.77068462446567	9.57630206030665	8.01168672912785	10.535583457776	14.6496484908205	14.5817678558435	14.3829913356228	13.8152885333186	11.2270683928585	8.74337213127397	0	9.96538195607372	11.038929878455	14.8377736982517	9.22009266341886	10.9206366807207	9.25970180151391
G13FKHM01AHBG7	chr1	12319444	+	Active	TRUE	4.87519732320115	109180557	11920394026830248	0.0494259310190445	0.00244292265709934	1	1	0	1	0.435643564356436	0.517412935323383	0.546453546453546	0.530234882558721	0.577742225777422	0.578721063946803	0.56260437395626	0.540637296813516	0.52000447999552	0.551460224269888	5.21080054975642	4.04783803855968	2.68923428684457	9.45477563742468	10.248707133629	18.0694168339287	0	7.63143166457691	8.25634777291802	8.14467918344776	8.87318790405011	11.7141178425144	14.5775777406896	14.6535478138681	14.287818405459	13.6407416082949	12.3684635668352	7.89282552625112	0	11.9170496744756	12.3121339156023	14.7784371351284	10.4172688041278	11.1538619563951	10.2623151777929
5O55L:01734:02154	chr1	12343934	+	Central Memory	TRUE	5.23644196282995	109156067	11915046962908488	0.0495241855385387	0.00245264495325561	1	1	0	1	0.603960396039604	0.621890547263682	0.569430569430569	0.565717141429285	0.586741325867413	0.577671116444178	0.580084199158008	0.559337203313983	0.521911478088522	0.551843224078388	4.42562664690608	4.04783803855968	2.68923428684457	9.02147746713881	10.8730536132691	18.0690688042068	0	8.43032725839458	7.46508273639955	7.98548435673382	7.44658509915773	11.8966628940586	14.5660824224667	14.6577059945274	14.2724295808932	13.6111409187256	12.4149509300303	7.6275443904885	4.7361984483945	11.7385379659184	12.4166090598051	14.7690435086003	10.9668525568502	11.4544803413212	10.8803652584592
5O55L:01813:02350	chr1	12407290	-	Central Memory	FALSE	4.86753445045558	109092711	11901219593329520	0.04977837146492	0.00247788626569957	0	1	0	1	0.435643564356436	0.462686567164179	0.586413586413586	0.63368315842079	0.608139186081392	0.606619669016549	0.590184098159018	0.586642066789666	0.525470474529525	0.553440723279638	7.00076616748796	2.68923428684457	4.04783803855968	7.01121398735037	11.6621382591964	18.0681678836573	0	9.40302471580568	7.46965417293213	9.22719748904261	8.94246092682058	12.2554911836599	14.5357158438123	14.6300351953907	14.2314835972132	13.5302322607951	12.1178041150177	6.83947643822884	0	11.0341313120349	12.6450498961708	14.7443245455037	10.5057522366189	11.7418522610402	6.98378996525813
G13FKHM01BEUM0	chr1	12415149	+	Resting	FALSE	4.64439089914137	109084852	11899504935861904	0.0498099019781379	0.00248102633507171	1	1	0	1	0.574257425742574	0.527363184079602	0.631368631368631	0.616191904047976	0.598740125987401	0.605219739013049	0.587494125058749	0.586962065189674	0.526017473982526	0.553524223237888	7.31548226946695	4.04783803855968	2.68923428684457	9.101417964752	11.7276416052001	18.06805607229	0	8.3584318990313	5.63478960316925	8.79558221695643	0	12.2922090565153	14.5318839105624	14.626548768349	14.2262855436873	13.519723730536	12.0739345675062	8.74289347151214	5.42053499927229	10.8984785529539	12.6700676339954	14.741215239241	10.2634670304832	11.6773036649529	9.0980671294934
RSHY_106G2_2L_040	chr1	12416686	-	Bcl-2 transduced	FALSE	4.65396035015752	109083315	11899169611389224	0.0498160684622728	0.00248164067703785	0	1	0	1	0.633663366336634	0.641791044776119	0.605394605394605	0.598200899550225	0.591540845915408	0.604619769011549	0.587394126058739	0.586727066364668	0.526041473958526	0.553632223183888	4.31561844946039	2.68923428684457	4.04783803855968	9.2596066132791	11.7399654154524	18.0680342036606	0	7.91169052070834	6.95939851213398	8.53070154144103	7.18765716411496	12.2992350660043	14.5311327721517	14.6258654976297	14.2252657836771	13.5176555832255	12.0651252507839	8.46146904264388	6.73815249459596	10.8696535739039	12.6748880691391	14.74060601424	10.2083585454086	11.664177662539	9.25674674479034
5O55L:02049:02200	chr1	12432251	+	Central Memory	FALSE	4.38202663467388	109067750	11895774090062500	0.0498785156487133	0.00248786632331893	1	1	0	1	0.554455445544555	0.492537313432836	0.624375624375624	0.597701149425287	0.597240275972403	0.6013199340033	0.591614083859161	0.586632066839666	0.527028472971527	0.553986223006888	6.39019790158232	4.04783803855968	2.68923428684457	9.45946351224934	11.8568909852575	18.0678127159337	0	8.65189889426853	5.01727983681492	8.35655484545343	9.13561682578025	12.3677364595209	14.5234941329059	14.6189196725816	14.2148797905861	13.4964671530223	11.9712486425666	5.13579843705026	0	10.5184569520321	12.7224378971854	14.7344154698903	9.35565210313624	11.5205364279716	9.35565210313624
RSHY_112C_26_035	chr1	12460821	+	Bcl-2 transduced	TRUE	4.69134788222914	109039180	11889542775072400	0.0499931392347464	0.00249931397054474	1	1	0	1	0.554455445544555	0.497512437810945	0.504495504495505	0.553723138430785	0.573542645735426	0.574171291435428	0.586894131058689	0.58079209603952	0.529127470872529	0.554528722735639	4.29266686650974	4.04783803855968	2.68923428684457	8.83331693749932	11.8460205769485	18.0674060412073	0	8.365672383775	6.67834211465433	7.38956395367764	8.47928361834302	12.4824270515375	14.5093195194989	14.6060434901111	14.195530670513	13.4563668548601	11.7719919901756	5.28826703069454	0	9.03860260872187	12.8042358430778	14.7229518487837	9.70558524377515	11.1871122189346	9.50375597627572
5O55L:00839:01185	chr1	12469206	-	Central Memory	FALSE	1.6094379124341	109030795	11887714258332024	0.0500267800736994	0.00250267872454229	0	1	0	1	0.762376237623762	0.701492537313433	0.68031968031968	0.621189405297351	0.598240175982402	0.589470526473676	0.584754152458475	0.577247113764431	0.529360470639529	0.554589722705139	6.17115419158548	2.68923428684457	4.04783803855968	7.21597500265147	11.7840436098713	18.0672866549754	0	8.22951111896446	4.94875989037817	7.30787278076371	7.79646924308606	12.5137338002973	14.5051209916016	14.6022327774783	14.1897801050718	13.4442859940673	11.7050900861384	6.70073110954781	6.19644412779452	3.61091791264422	12.8270254065416	14.7195622979976	10.1183569673981	11.0636495252148	9.98943586467249
5O55L:01368:00413	chr1	12515805	-	Central Memory	FALSE	4.53259949315326	108984196	11877554977766416	0.0502137364785141	0.00252141933113366	0	1	0	1	0.534653465346535	0.467661691542289	0.566433566433566	0.561719140429785	0.565743425657434	0.566971651417429	0.569954300456995	0.558082209588952	0.531804468195532	0.555637222181389	7.03434421077593	2.68923428684457	4.04783803855968	7.61035761831284	11.345027387882	18.0666229152352	0	8.12355783506165	6.21260609575152	4.7361984483945	9.68800210296374	12.6718391859798	14.4814612438357	14.5807862886284	14.1572048501738	13.3743509124314	11.219734915344	8.34283980427146	0	10.7472506014032	12.9450030931197	14.700512872675	6.67582322163485	9.75324588920559	6.90173720665657
G13FKHM01BD8ZH	chr1	12519120	+	Resting	FALSE	4.52178857704904	108980881	11876832423536160	0.0502270363450769	0.00252275518000968	1	1	0	1	0.594059405940594	0.582089552238806	0.57042957042957	0.547226386806597	0.561943805619438	0.567121643917804	0.565964340356596	0.557132214338928	0.532081467918532	0.555816222091889	3.76469909907359	4.04783803855968	2.68923428684457	8.58185670474196	11.3050276052466	18.0665756807539	0	4.06044301054642	7.99496952269788	8.0471895621705	9.87498519206342	12.6821888051402	14.4797565949778	14.5792429415781	14.1548465472715	13.3691843920729	11.1742728530575	6.78558764500793	6.00635315960173	10.8161115702227	12.952888546917	14.6991437915935	8.31752199628717	9.5392843421766	8.36846113761584
5O55L:00365:01212	chr1	12529423	+	Central Memory	FALSE	1.6094379124341	108970578	11874586869654084	0.0502683722501137	0.002526909248676	1	1	0	1	0.653465346534653	0.686567164179104	0.612387612387612	0.581709145427286	0.582541745825418	0.568071596420179	0.559424405755942	0.550557247213764	0.532758467241533	0.555964222017889	5.62971972422359	4.04783803855968	2.68923428684457	7.26403014289953	11.1693923589784	18.0664288620264	0	0	7.60986220091355	9.50509735809993	10.28363485266	12.7136881222833	14.474439929948	14.5744309658483	14.1474812492449	13.3529543278697	11.0181372189019	8.78293635634926	5.73979291217923	11.0040978438669	12.9770069148438	14.6948766905969	7.93451346388226	8.18646442942209	7.93451346388226
5O55L:01814:02570	chr1	12530032	+	Central Memory	FALSE	1.6094379124341	108969969	11874454143860960	0.0502708155740162	0.00252715489847675	1	1	0	1	0.574257425742574	0.562189054726368	0.567432567432567	0.614692653673163	0.585741425857414	0.568071596420179	0.558564414355856	0.550477247613762	0.532821467178533	0.555977222011389	4.89214401454293	4.04783803855968	2.68923428684457	7.61923341622681	11.160768869333	18.0664201830438	0	6.22455842927536	7.25063551189868	9.54945197953433	10.2625945366661	12.715519318981	14.474124780657	14.5741458086974	14.1470441911627	13.3519866896495	11.0080984800076	8.68490859582083	6.82437367004309	11.0141766224297	12.9784144819617	14.6946238956863	7.68845535654994	8.00068478451475	7.68845535654994
5O55L:02128:01007	chr1	12548672	+	Central Memory	FALSE	2.07944154167984	108951329	11870392090866240	0.0503455997407525	0.00253467941325606	1	1	0	1	0.554455445544555	0.681592039800995	0.642357642357642	0.607696151924038	0.54994500549945	0.548172591370432	0.551234487655123	0.5400172999135	0.534207465792534	0.556343721828139	9.34493099826088	4.04783803855968	2.68923428684457	8.78017265122765	10.8527680872359	18.0661545041803	0	6.63331843328038	5.78689738136671	8.19533366716287	9.21044036697652	12.7700048187427	14.4644304734792	14.5653782787337	14.1335736673455	13.3219074384522	10.6387598781467	3.98898404656427	0	11.2818631427867	13.0205653972633	14.6868553870186	8.99466883550067	9.64607600310259	8.89027283938025
5O55L:01449:01590	chr1	12576400	-	Central Memory	FALSE	3.98898404656427	108923601	11864350854807200	0.0504568452007989	0.00254589322761739	0	0	0	0	0.465346534653465	0.497512437810945	0.46953046953047	0.518740629685157	0.525647435256474	0.521173941302935	0.523244767552325	0.527327363363183	0.546334453665546	0.56100121949939	6.5098263075618	2.68923428684457	4.04783803855968	7.83002808253384	10.0836818483139	18.0657591619758	8.36753241686183	8.48673398393153	5.72358510195238	8.69951474821019	9.17045543827727	12.8459298027233	14.4498335262474	14.5521922109478	14.1131937025561	13.2754191723495	9.54631248355571	7.13169851046691	0	11.581490244839	13.0801529194146	14.6751864929179	7.85864065562079	10.6733411121789	8.38685668968823
5O55L:01759:01269	chr1	12596377	+	Central Memory	TRUE	1.09861228866811	108903624	11859999320333376	0.0505369934464476	0.00255398770660629	0	0	0	0	0.633663366336634	0.616915422885572	0.619380619380619	0.604197901049475	0.52974702529747	0.528173591320434	0.5080049199508	0.517547412262939	0.556969443030557	0.566813716593142	6.39326510193134	0	0	7.42297125104942	8.28702502516506	18.0654742356199	10.0974906141039	9.08386970792223	4.17438726989564	7.86134179559999	7.32118855673948	12.8098884873418	14.4391833225419	14.5425832065806	14.098248930444	13.240533893536	8.68355472863146	7.2902928824466	6.03548143252476	11.7525248729157	13.1209844270892	14.6666942871458	9.9153173042897	10.9722933416216	10.1009439969144
5O55L:01915:00735	chr1	12629874	+	Central Memory	FALSE	3.8286413964891	108870127	11852704552996128	0.0506713842851368	0.00256758918537201	0	1	0	1	0.504950495049505	0.537313432835821	0.548451548451548	0.511744127936032	0.483751624837516	0.486625668716564	0.49029509704903	0.51079744601277	0.562001437998562	0.570002214998892	4.85968519839832	0	1.99700378065443	7.55485852104068	10.1679265862575	18.0649962950257	0	7.38461038317697	3.04452243772342	6.22059017009974	7.85088266480985	12.7138536391099	14.4210667390405	14.5262608899222	14.0726774935323	13.1791613929753	10.581571855419	6.36475075685191	0	11.9864914913378	13.1859164131106	14.6522908738059	9.4774625304626	10.1162170655015	10.3069840575494
G13FKHM01AZBIE	chr1	12668809	-	Active	TRUE	1.79175946922805	108831192	11844228352140864	0.0508275925218256	0.00258344416156475	1	1	0	1	0.425742574257426	0.45273631840796	0.488511488511489	0.484757621189405	0.534546545345465	0.497575121243938	0.495445045549544	0.51480242598787	0.562949437050563	0.570627714686143	6.20008910877549	1.99700378065443	0	6.97447891102505	9.00895831244349	18.0644404769565	0	6.3456363608286	0	9.46513761709219	7.03702761468628	12.5892410186397	14.3995881304576	14.5069477773736	14.0421089344912	13.1027441732851	11.2687753118733	6.83410873881384	6.44413125670044	11.7820667137167	13.2564448686968	14.6352842220377	1.79175946922805	9.54666974124948	8.13094230223188
G13FKHM01AGQAP	chr1	14062645	+	Resting	TRUE	1.79175946922805	107437356	11542785464270736	0.0564196989503188	0.0031831824296446	1	1	0	1	0.584158415841584	0.557213930348259	0.624375624375624	0.640679660169915	0.632036796320368	0.606069696515174	0.587184128158718	0.56438717806411	0.576165423834576	0.596139701930149	3.77659371511701	2.52078042202421	0	7.18690102041163	9.44335504308566	18.0443364489786	0	6.95939851213398	3.91202300542815	9.21473072027748	10.5467352038086	11.2525212782946	12.8979690441885	13.3092528188431	11.633965413346	13.6647190630857	14.2022500985391	8.47595444339964	0	12.8689796667776	13.9941670733583	13.6832925881366	8.30226579487337	10.5032576835908	8.30251371851416
5O55L:00450:01061	chr1	14073838	+	Central Memory	TRUE	3.91202300542815	107426163	11540380496902568	0.0564646055585956	0.00318825168088778	1	1	0	1	0.732673267326733	0.701492537313433	0.65034965034965	0.644177911044478	0.575042495750425	0.588070596470176	0.585334146658533	0.567512162439188	0.571325428674571	0.593511703244148	7.07131117955038	2.52078042202421	0	7.27170370688737	7.26612877955645	18.0441733594159	0	8.67675776108758	6.11809719804135	4.66343909411207	10.8045834250277	11.3881215908048	12.8695515428557	13.2905082515557	11.7285205985271	13.6776498071785	14.2098243877037	6.0591231955818	6.19644412779452	12.8397139532406	13.9847612283656	13.6704350736957	9.63075977186616	10.7711551062979	7.07072410726028
GXIEMIS01AWX8H	chr1	14090804	+	Active	FALSE	2.484906649788	107409197	11536735600184808	0.0565326735936197	0.00319594318364274	1	1	0	1	0.702970297029703	0.63681592039801	0.617382617382617	0.632683658170915	0.580841915808419	0.596220188990551	0.568884311156888	0.568502157489213	0.564112435887564	0.589573205213397	3.93809814505588	2.52078042202421	0	9.55718717759594	9.57129614009839	18.0439261026228	0	7.86365126544865	9.15852062324639	8.5422759717837	10.7253577087908	11.5639322183088	12.8248760569077	13.261408541216	11.8566995495244	13.6969364595002	14.2211969749152	8.78109473520261	7.05358572719368	12.7936537337473	13.970333297623	13.6506253015102	10.3794732534594	11.0758613247663	9.58829724066775
RSHY_BN_288_038	chr1	14091795	+	Bcl-2 transduced	TRUE	2.70805020110221	107408206	11536522716138436	0.0565366495114971	0.00319639273798587	1	1	0	1	0.712871287128713	0.661691542288557	0.564435564435564	0.580709645177411	0.572342765723428	0.5967201639918	0.567064329356706	0.568452157739211	0.563728436271564	0.589336705331647	5.30752671128134	2.52078042202421	0	9.62489735676257	9.6380886883248	18.0439116582312	0	8.18646442942209	9.04829192002178	8.71899052471085	10.7033343517551	11.5733053509589	12.8222037834414	13.2596823381283	11.8637020477276	13.6980515947907	14.221857277339	8.92279162396964	5.11198778835654	12.7908965925815	13.9694840792427	13.6494559736342	10.4097929755704	11.0910870427441	9.65400002588232
G13FKHM01BG5Z8	chr1	14111328	+	Resting	TRUE	7.06902342657826	107388673	11532327088700928	0.0566150164175519	0.00320526008395967	1	1	0	1	0.465346534653465	0.522388059701492	0.599400599400599	0.586206896551724	0.573142685731427	0.55697215139243	0.548494515054849	0.566627166864166	0.557669442330558	0.586555706722147	7.37545269423427	2.52078042202421	0	8.32772616646141	10.4594108172052	18.0436269109963	0	8.56312212330464	8.41759382619348	7.93701748951545	10.1254704305296	11.7421067524167	12.7680199989673	13.2250354825228	11.9925699712526	13.7197812903549	14.2347838922033	9.37390375584155	6.89972310728487	12.7349405245168	13.9525967497967	13.6261245062841	10.8726742937638	11.3517820595935	10.4664406226881
G13FKHM01AIGK2	chr1	15742109	-	Active	TRUE	1.6094379124341	105757892	11184731720283664	0.0631577523732629	0.00398890168484239	0	1	0	1	0.485148514851485	0.477611940298507	0.512487512487512	0.480259870064968	0.445455454454555	0.450827458627069	0.489685103148969	0.502512487437563	0.513880486119514	0.513906743046628	7.92553735946133	0	3.59353802382132	5.26269018890489	8.49331025095291	18.0195631815568	0	6.65672652417839	5.95324333428778	8.57470709761684	9.33423800863242	14.3788553843851	14.0621182603018	13.8893231293486	12.3663062155823	14.4143179377498	14.3708945473144	7.56786260546388	0	12.166031595993	13.0649079782921	13.5964611143421	8.80941494391005	12.4968972749732	6.22653666928747
G13FKHM01BCRJ9	chr1	15897841	+	Resting	TRUE	5.40267738187228	105602160	11151816196665600	0.0637825532238092	0.00406821409574806	1	1	1	1	0.693069306930693	0.656716417910448	0.641358641358641	0.599700149925038	0.553544645535446	0.534523273836308	0.544294557054429	0.545122274388628	0.512218487781512	0.510865744567128	6.63302083956904	4.01230444438572	2.21323352534756	8.75904072752422	9.49167735686812	18.0172346263106	0	8.99442066575129	8.18952211074809	9.15239341202133	9.71998529899401	14.4638015760129	14.1769603839877	14.0244229246317	11.2775195370838	14.3248640987476	14.2772791219474	6.73459165997295	6.40025744530882	10.5028184368918	12.664604474575	13.763415889931	8.28752842311176	11.6242342545178	8.66112036022288
GXIEMIS01AN550	chr1	15948365	+	Active	TRUE	4.98360662170834	105551636	11141147862276496	0.0639852568311154	0.0040941130917438	1	1	0	1	0.663366336633663	0.661691542288557	0.585414585414585	0.608695652173913	0.558144185581442	0.56047197640118	0.551074489255107	0.542962285188574	0.510944489055511	0.511051744474128	5.06798996010705	4.01230444438572	2.21323352534756	8.22496747891458	8.29654652030061	18.0164780087162	0	6.86484777797086	0	8.3999849905107	8.66440557109662	14.4898795263357	14.2115534157602	14.0646032979001	10.2576944533605	14.294034659669	14.2449226348859	7.4318919168078	5.2257466737132	9.52711997525166	12.4905972383856	13.7087212442827	10.6817338662456	11.022719128407	8.23057721714645
5O55L:02451:02093	chr1	16077316	+	Central Memory	FALSE	0.693147180559945	105422685	11113942512609224	0.0645026116103438	0.00416058690455486	0	0	0	0	0.524752475247525	0.482587064676617	0.443556443556444	0.44527736131934	0.450554944505549	0.425378731063447	0.45979540204598	0.494597527012365	0.502732497267503	0.508554745722627	6.72112213368178	4.01230444438572	2.21323352534756	7.56992765524265	8.24170315972982	18.0145443155592	7.95226330865705	7.67415292128168	5.68697535633982	8.94115288216057	4.47733681447821	14.553509203812	14.2947736854339	14.1603845436949	11.5170270419913	14.2107502307148	14.1572567201025	9.39182824802156	0	11.868345621993	11.8268233795529	13.5538392533446	12.0581757035905	11.1169898070782	10.8949785169732
5O55L:00176:01407	chr1	16199869	+	Central Memory	FALSE	6.04025471127741	105300132	11088117799217424	0.0649942974465047	0.00422425870056472	1	1	0	1	0.633663366336634	0.626865671641791	0.6003996003996	0.59320339830085	0.606839316068393	0.592420378981051	0.566654333456665	0.53438732806336	0.505863494136506	0.52137673931163	5.28141371620241	4.01230444438572	2.21323352534756	9.95816511382682	10.0754641172751	18.0127030920479	0	9.59947282546345	8.51218064959269	7.65207074611648	11.1675012789472	14.6104459812059	14.3679215967709	14.2436271726322	12.3147656024326	14.1246020543581	14.0661525379803	9.46490506796514	6.62804137617953	10.5327093572798	9.56955209556689	13.3804276408737	11.2191716634885	10.5309755842898	10.0629668670814
GXIEMIS01ANQC3	chr1	16227454	+	Active	FALSE	1.09861228866811	105272547	11082309151867208	0.065104969186817	0.00423865701281639	1	1	0	1	0.564356435643564	0.587064676616915	0.583416583416583	0.605697151424288	0.583441655834417	0.589570521473926	0.555854441455585	0.535907320463398	0.505767494232506	0.52171523914238	8.44516066041989	4.01230444438572	2.21323352534756	9.62542572346134	10.4168499559541	18.0122881900531	0	3.97029191355212	7.0475172213573	5.93224518744801	10.8505014570531	14.6228266957039	14.3836737128611	14.2614455986262	12.4314097891606	14.1041436780269	14.0444492847644	7.91935619066062	0	9.20412107216227	8.88308552440458	13.3368713492009	10.7570727489942	11.0828038686192	10.7528048011572
GXIEMIS01BO4GH	chr1	16234542	+	Active	FALSE	4.76217393479776	105265459	11080816858480680	0.0651334064279021	0.00424236063290228	1	1	0	1	0.693069306930693	0.701492537313433	0.624375624375624	0.606196901549225	0.604739526047395	0.596470176491175	0.54930450695493	0.535382323088385	0.505569494430506	0.52187573906213	4.17961973799445	4.01230444438572	2.21323352534756	8.9942965577772	10.1784642524904	18.0121815526654	0	8.33926198292358	7.80139132029149	8.29454951514368	10.7026150566333	14.6259833362385	14.3876814849699	14.2659732506698	12.4593068964384	14.098818578182	14.0387956992542	8.59507973007331	5.22035582507832	7.9550742732627	9.56780500402916	13.3253662602929	10.5934546820894	11.1862391892585	10.5884261345462
5O55L:02202:01610	chr1	16240014	-	Central Memory	FALSE	5.20948615284142	105259987	11079664863240168	0.0651553602347895	0.00424522096732519	0	1	0	1	0.455445544554455	0.492537313432836	0.573426573426573	0.610194902548726	0.5999400059994	0.605469726513674	0.548364516354836	0.533977330113349	0.505864494135506	0.521960239019881	4.49786133976925	2.21323352534756	4.01230444438572	7.85748078694253	9.94549284668116	18.0120992198604	0	4.75359019110636	7.90248743716286	8.88391747120797	10.5713169251118	14.6284134937559	14.3907645718036	14.2694546707257	12.480323673969	14.0946880689345	14.0344091120132	3.85014760171006	0	7.83201418050547	9.89187033319594	13.316392795597	10.4458409127064	11.2593613652179	10.4400101623893
RSHY_BN_369_073	chr1	16244920	+	Bcl-2 transduced	TRUE	5.35185813347607	105255081	11078632076316560	0.0651750432348973	0.00424778626067073	1	1	0	1	0.485148514851485	0.472636815920398	0.627372627372627	0.614692653673163	0.605439456054395	0.606769661516924	0.547554524454755	0.52999735001325	0.505989494010506	0.52184073907963	6.32925985235784	4.01230444438572	2.21323352534756	6.77878489768518	9.67733949220162	18.0120253974409	0	8.29104513108173	8.25738565573044	7.7445698093545	10.4368766947109	14.6305872766559	14.3935206991301	14.2725657164236	12.498798228076	14.0909702403902	14.0304598276679	5.57594910314632	0	8.91274263473703	10.1135458643017	13.3082784697084	10.2919760364372	11.3206626572819	10.2851721319789
GXIEMIS01AEFFX	chr1	16245255	+	Active	FALSE	5.34710753071747	105254746	11078561555524516	0.065176387263645	0.00424796145674062	1	1	0	1	0.712871287128713	0.696517412935323	0.631368631368631	0.63768115942029	0.60973902609739	0.606919654017299	0.547644523554764	0.529797351013245	0.505995494004506	0.52181823909088	3.97697429913278	4.01230444438572	2.21323352534756	6.29894924685594	9.65611534348785	18.0120203563716	0	8.37170488466763	8.16650031915505	7.58781721999343	10.4270023274181	14.6307355384635	14.3937086210258	14.2727777976471	12.500047377605	14.0907158683214	14.0301895860663	6.39526159811545	5.49306144334055	8.95686647085414	10.1270310238717	13.3077219843558	10.2805531861226	11.324714600196	10.2736708464997
5O55L:00984:01275	chr1	16489988	+	Central Memory	FALSE	1.38629436111989	105010013	11027102830260168	0.0661582624502268	0.00437691569043308	0	0	0	0	0.485148514851485	0.442786069651741	0.49050949050949	0.484257871064468	0.458754124587541	0.447377631118444	0.447375526244738	0.46678266608667	0.503976496023504	0.52157423921288	6.36675706086192	4.01230444438572	2.21323352534756	6.50727771238501	8.31262602567496	18.008330814761	8.9126079636709	9.58548372019796	5.23110861685459	6.36302810354046	10.4125916954038	14.7335665308833	14.3727675661648	14.4168077652943	13.1481929044381	13.8851000514369	13.8102276278303	6.29710931993394	0	12.439142765039	12.50522493283	12.7857487306433	6.71780469502369	12.225026873822	7.36327958696304
G13FKHM01BQWYD	chr1	16666469	+	Active	TRUE	1.6094379124341	104833532	10990069431595024	0.0668663088305806	0.00447110325662658	0	1	0	1	0.633663366336634	0.522388059701492	0.551448551448551	0.55872063968016	0.542845715428457	0.554222288885556	0.546894531054689	0.535507322463388	0.528389471610528	0.51888424055788	3.5822623975608	4.01230444438572	2.21323352534756	9.39065992609946	9.40153907670774	18.0056617524953	0	7.89431806384162	6.92461239604856	9.43484299932802	7.87321705486274	14.8016623709889	14.2662013899275	14.5091401221585	13.4438147927926	13.7052346481927	13.6149231923634	9.0505236705223	1.38629436111989	12.0225763990584	13.0085763470733	12.1041008261944	11.1864471226097	10.216325544869	9.38815177329225
5O55L:02282:01647	chr1	16668253	+	Central Memory	TRUE	1.6094379124341	104831748	10989695388735504	0.0668734662851652	0.00447206049299313	0	1	0	1	0.425742574257426	0.482587064676617	0.483516483516484	0.538730634682659	0.547845215478452	0.562421878906055	0.546584534154658	0.53479232603837	0.529221470778529	0.51882674058663	4.95080194148165	4.01230444438572	2.21323352534756	9.22935837781194	9.24212969446559	18.0056347352433	0	8.4042484324001	6.25575004175337	9.28107838648152	6.73578001424233	14.802327598343	14.2650640002923	14.5100312947638	13.4463985939219	13.7032406719314	13.6127405493744	9.07130816328062	0	12.0118019816601	13.0125663683805	12.0941741370326	11.1614086236891	10.1488621526917	9.22641055215368
G13FKHM01APX7O	chr1	16922773	-	Resting	FALSE	5.61312810638807	104577228	10936396616163984	0.0678946071713097	0.00460967768294646	1	1	0	1	0.554455445544555	0.587064676616915	0.63036963036963	0.618190904547726	0.599340065993401	0.572021398930054	0.532924670753292	0.530482347588262	0.531861468138532	0.515607242196379	5.96526574331357	2.13309130740662	4.29631486737108	8.71833650245078	9.72226539118547	18.0017727335577	0	6.71659477352098	0	8.27435700675629	7.69621263934641	14.89296798548	14.0878952193756	14.6296662334563	13.7598583034144	13.3681025148167	13.2391610388501	8.02420748577858	5.5834963087817	11.0358408244339	13.462440537047	10.6630309027358	10.7714700041162	10.6837752684111	9.7434361643879
5O55L:02000:01033	chr1	16936402	-	Central Memory	TRUE	6.45990445437753	104563599	10933546235832800	0.0679492870751965	0.00461710561402747	1	1	0	1	0.504950495049505	0.472636815920398	0.641358641358641	0.611694152923538	0.539046095390461	0.546872656367182	0.526814731852681	0.522457387713061	0.531045468954531	0.515059742470129	4.4608473907931	2.13309130740662	4.29631486737108	7.9287663216267	8.02486215028641	18.0015655103337	0	9.33122968925164	5.48063892334199	4.75359019110636	6.07534603108868	14.8975973835627	14.0774616601689	14.6356859059443	13.7741644677966	13.3465527816237	13.2146088658358	8.64857226947262	0	10.8036489024804	13.4816546956488	10.939781076805	10.4344980834612	10.3093859001159	8.13534694890671
5O55L:02222:01250	chr1	18591606	-	Central Memory	TRUE	0	102908395	10590137761476024	0.0745900087446522	0.0055636694045273	0	1	0	1	0.663366336633663	0.626865671641791	0.536463536463537	0.524737631184408	0.4995500449955	0.507924603769812	0.501724982750173	0.505397473012635	0.50952249047751	0.504278747860626	4.01453178600472	0	0	9.05345261643904	11.515621826518	17.9760740567597	0	0	7.83161727635261	10.0032876376133	7.23201033166476	14.7514831255259	12.7737954823595	14.6676530925146	14.7766603085996	13.8444895805156	13.9170115351763	9.01444713515213	5.31320597904179	13.6112439605447	13.9633036424709	12.7027212485609	13.3572916157152	12.4568119084352	13.3645390631829
ID1D12	chr1	19411432	-	Jurkat	TRUE	7.32052696227274	102088569	10422075920467760	0.0778791720643296	0.00606516544142545	1	1	0	1	0.524752475247525	0.502487562189055	0.488511488511489	0.494252873563218	0.497950204979502	0.510024498775061	0.507034929650704	0.533832330838346	0.510919489080511	0.51816324091838	8.43186988914888	2.29184158766115	0	7.96206730875367	11.7338345216597	17.9632033093308	0	9.81880074436893	8.53836742664764	9.5449537391124	9.99966099598478	14.3635545068266	13.9747980218967	14.2373993886799	15.0493897740115	14.4302793534305	14.4712969346668	5.08759633523238	5.34710753071747	12.3020144440032	12.7350731018648	10.480409857877	8.93853164868069	11.7327274394301	9.12923877053914
5O55L:00152:00257	chr1	19426487	-	Central Memory	FALSE	7.15539630189673	102073514	10419002260308196	0.0779395731174527	0.00607457705773076	1	1	0	1	0.524752475247525	0.477611940298507	0.533466533466533	0.532733633183408	0.54974502549745	0.546772661366932	0.521674783252167	0.53838730806346	0.510973489026511	0.51823224088388	5.3469742576202	2.29184158766115	0	7.90100705199242	11.6051946620336	17.9629653995232	0	8.90679988358994	7.53208814354172	6.87935580446044	10.0793717673661	14.3548134284276	13.9875544803471	14.2274771522014	15.0537636222469	14.438387623137	14.4790806161149	8.48032171664033	4.99043258677874	12.231174930291	12.6897079400069	9.93090814811212	9.70063670448968	11.6039355033136	10.0972434869557
ID5A1	chr1	19456279	-	Jurkat	TRUE	6.11368217983223	102043722	10412921199613284	0.0780590993993953	0.00609322299904467	1	1	0	1	0.663366336633663	0.646766169154229	0.617382617382617	0.592703648175912	0.589341065893411	0.584370781460927	0.559694403055969	0.538692306538467	0.512772487227513	0.51876874061563	4.96575967900121	2.29184158766115	0	8.5249629286806	11.2882056720397	17.9624944382774	0	9.45680974859389	7.44366368311559	9.41311793733752	8.62748154531036	14.3372873976694	14.0123282035908	14.2075472403203	15.0623629505119	14.4542416786391	14.4943072612098	7.28619171470238	5.66296048013595	12.0742084338155	12.5933737830107	9.12685006147716	9.49303502791692	11.2864764566473	10.8224945919045
GXIEMIS01ABCG6	chr1	19461478	+	Active	FALSE	5.82894561761021	102038523	10411860176021528	0.078079957923154	0.0060964798292815	0	1	0	1	0.693069306930693	0.696517412935323	0.644355644355644	0.646676661669165	0.619138086191381	0.589370531473426	0.564774352256477	0.540262298688507	0.513532486467513	0.51902874048563	2.91597792120643	0	2.29184158766115	9.23386156701753	11.2209006430843	17.962412228125	0	8.93537707193218	0	9.7669229930799	9.28563335601161	14.3341972027821	14.0165892610891	14.2040281989246	15.0638560695623	14.4569827923695	14.4969408632499	8.02027047281924	6.31173480915291	12.0441006252738	12.5755685485986	9.57484458702925	9.82368648233257	11.219050925376	10.7130167878368
5O55L:01726:01394	chr1	19507106	-	Central Memory	FALSE	6.22059017009974	101992895	10402550630481024	0.0782630186506135	0.00612510008830628	1	1	0	1	0.673267326732673	0.736318407960199	0.584415584415584	0.566216891554223	0.595140485951405	0.591920403979801	0.57780422195778	0.550667246663767	0.512640487359513	0.51861324069338	4.59856742645463	2.29184158766115	0	6.0913098820777	10.2766704867236	17.96169043682	0	8.57130251706327	6.89972310728487	6.49978704065585	10.940401726734	14.3066590505591	13.9810038097767	14.1726009156068	15.0768653677983	14.4807226623258	14.5197613644729	8.77431295828538	5.15329159449778	11.731779830866	12.4039927433829	11.0025330806758	10.3191999770958	10.2719082443049	6.20455776256869
5O55L:02301:02350	chr1	19507115	-	Central Memory	FALSE	6.22059017009974	101992886	10402548794608996	0.0782630547588485	0.00612510574018652	1	1	0	1	0.702970297029703	0.73134328358209	0.584415584415584	0.56471764117941	0.594840515948405	0.591770411479426	0.577794222057779	0.550652246738766	0.512641487358513	0.51861274069363	4.59915910744861	2.29184158766115	0	6.11146733950268	10.2763605960436	17.9616902943972	0	8.57300625623545	6.89060912014717	6.51323011091231	10.9405612601876	14.3066535432351	13.9809961824674	14.1725946182035	15.076867917225	14.4807272897952	14.5197658147731	8.77292009262647	5.2040066870768	11.731707518767	12.4039558231082	11.0026830044648	10.3189029914975	10.2715968741005	6.22257626807137
5O55L:01986:02694	chr1	19515529	-	Central Memory	TRUE	6.23832462503951	101984472	10400832529118784	0.0782968119465588	0.00613039076099479	1	1	0	1	0.712871287128713	0.721393034825871	0.629370629370629	0.621189405297351	0.590940905909409	0.591620418979051	0.567964320356796	0.549727251363743	0.512688487311513	0.51851574074213	6.33162054894427	2.29184158766115	0	7.8815599170569	9.93421072517897	17.9615571360359	0	7.17011954344963	0	8.74289347151214	10.9647440546605	14.3014914925768	13.9738399234822	14.1666898283147	15.0792485089813	14.4850441186118	14.5239177106269	7.5595594960077	3.58351893845611	11.6617074735229	12.3688290468293	11.1338442214061	9.99360244197839	9.92749700499648	9.09582698518742
ID1A4	chr1	19539361	+	Jurkat	TRUE	6.23244801655052	101960640	10395972109209600	0.0783924265528711	0.00614537254084728	0	0	0	0	0.683168316831683	0.696517412935323	0.642357642357642	0.646676661669165	0.57044295570443	0.564721763911804	0.553024469755302	0.547817260913695	0.513285486714513	0.51878224060888	5.74144503970429	0	2.29184158766115	7.67971363996637	7.74759683869289	17.9611798790789	7.86940171257709	8.49043845410742	5.56452040732269	6.75925527066369	10.433174183943	14.2867240799945	13.9532879236736	14.1497732123986	15.0859607526056	14.4971710180287	14.5355849257627	7.87169266432365	7.1777824161952	11.4318238635332	12.2620653802301	11.4325935488133	7.4667994750186	8.05515773181968	7.46737106691756
5O55L:01864:00262	chr1	19541125	+	Central Memory	FALSE	7.12608727329912	101958876	10395612395183376	0.0783995037669334	0.00614648219090141	0	0	0	0	0.732673267326733	0.706467661691542	0.585414585414585	0.591704147926037	0.568943105689431	0.56197190140493	0.552074479255207	0.547037264813676	0.513367486632513	0.51881024059488	3.72692629560986	0	2.29184158766115	8.27588566947436	8.31385226739821	17.9611519495677	8.14931284363534	8.79966169681513	7.20191631753163	7.87321705486274	10.3798459474199	14.2856223063649	13.9517497811044	14.1485096272594	15.0864557940628	14.4980628099626	14.5364431245322	8.38617292897783	5.26269018890489	11.4125082665178	12.2536906944694	11.4515286701049	8.16422565226583	8.49984355308112	8.16451026874704
G13FKHM01AF9J8	chr1	19757107	-	Resting	FALSE	1.38629436111989	101742894	10351616479495236	0.0792660291907558	0.00628310338366974	1	1	0	1	0.544554455445545	0.482587064676617	0.511488511488511	0.52023988005997	0.541945805419458	0.540722963851807	0.522244777552224	0.513802430987845	0.525515474484526	0.51988924005538	6.9971987130084	4.71459841726172	0	8.63266244122235	10.9077525310255	17.9577263861076	0	6.33505425149806	7.64921631982063	7.53369370984863	8.22844388300403	14.1406264114182	13.7429119077494	13.9803162707789	15.1452880053214	14.6016488677719	14.6363171749083	8.96865090337487	6.69208374250663	11.2895443854484	8.70201162840878	12.6444146694428	10.0392414735137	10.764434693371	8.86897618927454
GXIEMIS01AGOZ7	chr1	19948345	+	Active	FALSE	6.29156913955832	101551656	10312738836342336	0.0800332810404513	0.00640532607409985	1	1	0	1	0.455445544554455	0.472636815920398	0.574425574425574	0.587706146926537	0.583241675832417	0.564871756412179	0.52019479805202	0.52439237803811	0.534216465783534	0.51884124057938	7.23708392559546	2.51538735704159	0	9.5262454033717	9.99478971094291	17.9546834466307	0	9.15440473964588	7.97039490719143	9.32758993202642	9.57470566919892	13.9919423038245	13.5126958965922	13.8033630751395	15.1946393072993	14.6851883936998	14.7171220754194	8.1744211526465	5.605802066296	11.4028538695823	12.1922424477179	13.1248901823422	9.81645799356303	10.0913769136335	9.93953014388306
5O55L:01209:01094	chr1	19949651	+	Central Memory	FALSE	6.32435896238131	101550350	10312473585122500	0.0800385207465541	0.00640616480329657	1	1	0	1	0.415841584158416	0.492537313432836	0.606393606393606	0.592203898050975	0.568143185681432	0.569121543922804	0.519394806051939	0.524207378963105	0.534256465743534	0.51881574059213	6.17877418341843	2.51538735704159	0	9.61720450099805	9.93333757450501	17.954662633963	0	9.00577320623491	7.37023064180708	9.20412107216227	9.47960385890395	13.9908469418094	13.5109264474371	13.8020402392163	15.1949681012151	14.6857355709951	14.717652059934	8.48776438072542	0	11.4173282439735	12.1988415641647	13.1274922024667	9.88527266411522	10.1440780174541	9.97878053657156
G13FKHM01AIMR3	chr1	21066720	+	Active	TRUE	7.92840602618053	100433281	10086843932424960	0.0845202307439788	0.00714366940501541	0	0	0	0	0.673267326732673	0.691542288557214	0.568431568431568	0.5992003998001	0.587341265873413	0.549572521373931	0.51920480795192	0.525822370888146	0.548324451675548	0.535634232182884	5.8344210333608	0	0	8.7227428743294	8.90313563303554	17.9367002599554	7.8046592970561	7.76046702921342	7.5076900778199	8.04334217044161	8.00436556497957	11.2196008365323	11.3745480636756	11.7775870884864	15.3009237458668	15.0695632658167	14.7825050504851	8.2534880283459	4.49980967033027	11.5230341991185	12.7788443705151	13.4209779714693	9.25989215080543	11.8769364343526	8.78094111357239
G13FKHM01AMXRP	chr1	21091104	-	Resting	TRUE	6.23244801655052	100408897	10081946596756608	0.0846180599887051	0.00716021607625209	1	1	0	1	0.683168316831683	0.72636815920398	0.573426573426573	0.615192403798101	0.579142085791421	0.594820258987051	0.545984540154598	0.539907300463498	0.546497453502547	0.536587731706134	6.85739424602649	3.58235715273324	0	9.98631100573524	9.98072633287693	17.9363045463992	0	8.7579408766788	7.84384863815247	9.05928489705623	7.21817683840341	10.8236507766242	11.0460050776453	11.9491331404129	15.2953876987006	15.076497048991	14.7731904195071	6.54821910276237	4.56434819146784	11.2467700230627	12.7076082503891	13.3841290011838	10.4600128555531	12.0334617869194	9.9763197111858
G13FKHM01A9LVE	chr1	21106199	-	Resting	FALSE	7.30854279753919	100393802	10078915480015204	0.0846786215228728	0.00717046894301393	1	1	0	1	0.683168316831683	0.661691542288557	0.625374625374625	0.594702648675662	0.597940205979402	0.576971151442428	0.567664323356766	0.547697261513692	0.545988454011546	0.536967231516384	4.84242662183612	3.58235715273324	0	8.79966169681513	8.78124833323686	17.9360595000496	0	6.85540879860993	8.4424696452203	6.07764224334903	9.70862771904407	10.4659279190196	10.7705460225301	12.0422469802721	15.2919451668817	15.0807654620383	14.7673803803254	8.13358741766097	6.42648845745769	11.0273938989065	12.6608230333131	13.3606177825247	10.8195182506044	12.1193594059114	8.76655014954635
GXIEMIS01BBFHN	chr1	21134402	-	Active	FALSE	6.28226674689601	100365599	10073253462628800	0.0847917726953226	0.00718964471681525	1	1	0	1	0.504950495049505	0.462686567164179	0.585414585414585	0.593703148425787	0.600839916008399	0.560921953902305	0.581464185358146	0.57118214408928	0.545545454454545	0.536913731543134	6.90178216469341	2.16704253647738	0.900527136694677	9.9137843580135	9.91748907217194	17.9356015025695	0	7.49387388678356	8.23217423638394	8.4277060249147	9.39274525863144	8.83869681234353	9.87277057987407	12.1959263454763	15.2854813245664	15.0886919305129	14.7564338030619	7.35436233042148	0	10.4143331761021	12.5670737182649	13.3151516333606	11.2668970411186	12.2624104449804	9.88282555608803
5O55L:01820:00262	chr1	21137344	+	Central Memory	FALSE	6.33505425149806	100362657	10072662920099648	0.0848035760761455	0.00719164651530259	0	1	1	0	0.544554455445545	0.621890547263682	0.548451548451548	0.576711644177911	0.571442855714429	0.551672416379181	0.583454165458345	0.573432132839336	0.545562454437546	0.536933731533134	8.22347574131025	0.900527136694677	2.16704253647738	10.0497068620371	10.0529415057045	17.9355537144124	0	6.86484777797086	6.70686233660275	8.81135422996573	9.11151401766929	8.28248300373056	9.70826311038665	12.2106770290685	15.2848046351114	15.0895151738919	14.7552849768507	6.00388706710654	4.55387689160054	10.3219346948675	12.5567682487876	13.3102875435644	11.3038327368787	12.2762188516709	10.0227361803541
IBB8A11	chr1	21170899	-	Jurkat	FALSE	5.2257466737132	100329102	10065928708126404	0.0849381996123492	0.00721449775338728	1	1	0	1	0.673267326732673	0.696517412935323	0.586413586413586	0.59720139930035	0.604939506049395	0.604119794010299	0.594534054659453	0.599057004714976	0.544643455356545	0.534925232537384	6.20794934593821	2.16704253647738	0.900527136694677	10.9456000339648	10.9469218180367	17.9350085046539	0	8.36287583103188	0	8.0323601479245	9.83595789574253	10.2091691570963	9.73500972756282	12.3651170458363	15.2770540791209	15.0988570462173	14.7420878018002	9.85937891291007	5.04342511691925	8.04205641005875	12.4310385353764	13.2530687806798	11.143541531433	12.4215388009164	10.9346771648868
G13FKHM01A2EJ0	chr1	21212784	-	Resting	TRUE	5.00394630594546	100287217	10057525893605088	0.0851062433260698	0.0072430726530762	1	1	1	0	0.564356435643564	0.572139303482587	0.659340659340659	0.655672163918041	0.612838716128387	0.619619019049048	0.615433845661543	0.60481697591512	0.545770454229546	0.532192733903633	6.98904978798137	2.16704253647738	0.900527136694677	11.4987149725011	11.4994754172458	17.934327529672	0	6.99576615630485	8.39208338037339	7.63336964967958	9.78222346504309	11.1423833866513	10.9816249880149	12.5294704979498	15.2672943941717	15.1103968909734	14.7253662291769	8.31311670281925	6.80350525760834	10.7142844265294	12.2480347898326	13.1767208723306	10.2121113091947	12.57754309418	11.4924472094887
5O55L:00650:00438	chr1	21260083	-	Central Memory	FALSE	2.77258872223978	100239918	10048041160646724	0.0852960081491632	0.00727540900618212	1	1	0	1	0.405940594059406	0.477611940298507	0.548451548451548	0.572213893053473	0.61033896610339	0.616219189040548	0.625873741262587	0.616851915740421	0.546155453844546	0.529749735125132	10.0193317060001	2.16704253647738	0.900527136694677	11.393894150538	11.8911084439155	17.9335579748352	0	6.4393503711001	4.18965474202643	8.01002752848173	9.81509340177353	11.4036796334608	11.5719770855628	12.6874550403758	15.2561574417574	15.1232702404297	14.7061408590631	9.18533020897202	0	11.4327235779617	11.9908476594603	13.0828571835053	9.89701666140582	12.7286450054487	11.3978736960069
5O55L:01410:02066	chr1	21591309	-	Central Memory	FALSE	4.65396035015752	99908692	9981746737150864	0.0866248955102904	0.00750387252216873	1	1	0	1	0.435643564356436	0.487562189054726	0.493506493506494	0.474262868565717	0.465553444655534	0.469776511174441	0.482365176348237	0.498097509512452	0.547601452398548	0.523436738281631	5.8923703616412	2.16704253647738	0.900527136694677	7.76387128782022	10.1295468489312	17.9281522684122	0	3.3322045101752	3.76120011569356	9.79595801959346	7.66199755890189	11.713921562029	12.9883953180262	13.3922195076301	15.1744853653533	15.2090550730853	14.5600345544238	8.45382731579442	5.31320597904179	12.9563536562946	12.0427416216671	11.914422711517	9.49597034030183	11.3422083158344	9.51088931013479
G13FKHM01AT44T	chr1	22048388	+	Active	TRUE	5.77455154554441	99451613	9890623328301768	0.0884587083937496	0.00782494309069043	0	1	0	1	0.663366336633663	0.681592039800995	0.633366633366633	0.590704647676162	0.58994100589941	0.5965201739913	0.583934160658393	0.532727336363318	0.501409498590501	0.524574737712631	6.95048021118568	0.900527136694677	2.16704253647738	10.6860868789844	10.8586143081955	17.9206442905344	0	8.57678198282789	8.22657347497711	7.80016307039296	10.3917914556198	12.2940194182341	13.7038949644772	13.9216410770933	15.0495629997473	15.3165132326235	14.3152914121975	9.05392045270488	5.93753620508243	9.86505852591635	12.4896977496034	10.4960406178604	11.0256047568919	11.0091913039068	10.8623970637455
G13FKHM01AN2Y2	chr1	22066932	-	Active	TRUE	4.85981240436167	99433069	9886935210758760	0.0885331074059791	0.00783811110695864	1	1	0	1	0.643564356435644	0.681592039800995	0.587412587412587	0.608695652173913	0.58964103589641	0.595020248987551	0.577284227157728	0.53080734596327	0.501046498953501	0.525008737495631	7.17053779678902	2.16704253647738	0.900527136694677	10.4107568600993	10.6501518030609	17.9203384937655	0	7.96901178110648	4.48863636973214	7.85166117788927	9.55016412883091	12.3755200178405	13.7244166770662	13.9381803008607	15.0441500233243	15.3206382918323	14.3039776829755	7.66669020008009	5.43372200355424	6.55393340402581	12.4173176895272	10.9099114502093	10.666230755984	10.6426352956568	10.6426352956568
G13FKHM01BVWHT	chr1	22098054	-	Resting	FALSE	1.09861228866811	99401947	9880747067390808	0.0886579696826513	0.00786023558824991	1	1	0	1	0.752475247524752	0.716417910447761	0.605394605394605	0.572713643178411	0.557544245575442	0.552022398880056	0.554434455655443	0.529492352538237	0.5000934999065	0.523331738334131	5.59729731362006	2.16704253647738	0.900527136694677	7.646353722446	9.31262616551693	17.9198250713091	0	10.0423795514027	0	4.26267987704132	8.78630387828258	12.4989362705224	13.7579386468814	13.96533733174	15.0349991672202	15.3275232755257	14.2846976038966	7.87131120332341	4.35670882668959	10.3216385204515	12.2826678790261	11.3602170778719	9.37254425185104	9.28368376620039	9.28368376620039
GXIEMIS01BJE6W	chr1	22390745	+	Active	FALSE	2.83321334405622	99109256	9822644624873536	0.0898322536175346	0.00806983379000506	1	1	0	1	0.722772277227723	0.691542288557214	0.555444555444555	0.579710144927536	0.576042395760424	0.566921653917304	0.554464455355446	0.514592427037865	0.505415494584505	0.510986244506878	5.86840209186361	5.01288609248137	0	9.28042597954287	9.279586544713	17.9149835804578	0	7.76641689801966	7.74673290775362	9.14942195700677	7.97693875695943	11.4641448007557	14.0279934862275	14.1900517458145	14.9445760707659	15.3900551167048	14.0824818859062	9.14109746923402	3.73766961828337	10.8812872209875	10.4585501331952	12.8440479671545	9.26226846483654	9.28117155273677	9.24319470884713
G13FKHM01AECA4	chr1	22393163	-	Resting	TRUE	2.89037175789616	99106838	9822165338358244	0.0898419546966746	0.00807157682371932	0	1	0	1	0.514851485148515	0.587064676616915	0.536463536463537	0.527236381809095	0.564243575642436	0.566821658917054	0.553294467055329	0.514747426262869	0.505312494687505	0.510937744531128	6.96676023646054	0	5.01288609248137	9.4837206597171	9.48303570211964	17.9149434858019	0	8.47177732788576	0	9.28878179828274	6.20455776256869	11.4384281862773	14.0299467096662	14.1917129933136	14.9437939403036	15.390555763643	14.0806287192822	9.18584274037578	4.72738781871234	10.9257586079475	10.5256488053628	12.8504155368209	9.46892828422359	9.48432911729596	9.45344340103
G13FKHM01BP3UG	chr1	22400471	+	Resting	TRUE	3.85014760171006	99099530	9820716846220900	0.0898712745835045	0.00807684599526365	1	1	0	1	0.574257425742574	0.572139303482587	0.531468531468531	0.544727636181909	0.576142385761424	0.579071046447678	0.54710452895471	0.514292428537857	0.505247494752505	0.510855744572128	6.2187067236577	5.01288609248137	0	9.67614770909051	9.92539580458501	17.9148222966476	0	7.23273313617761	8.49310539588715	8.16280135349207	6.61740297797448	11.3564236901505	14.0358269165327	14.1967171259257	14.9414263568045	15.3920673634091	14.0750068676243	7.80384330353877	3.36729582998647	11.0492696456806	10.7047489538255	12.8694176192281	9.91635441824295	9.92622703950562	9.90648306151593
G13FKHM01ATAH9	chr1	22406154	+	Active	TRUE	3.71357206670431	99093847	9819590513259408	0.0898940749279016	0.00808094470714318	1	1	0	1	0.653465346534653	0.656716417910448	0.592407592407592	0.618190904547726	0.612238776122388	0.5985200739963	0.544014559854402	0.513567432162839	0.505515494484506	0.510785744607128	4.51650881384852	5.01288609248137	0	9.23503298456655	10.1706862660465	17.9147280448472	0	7.57455848420248	8.19312372151207	7.66715825531915	8.39638057119949	11.2876546526398	14.0403758262728	14.2005913096047	14.9395813447194	15.393241267997	14.0706131354726	8.07433769408951	5.41164605185504	11.1357708074212	10.8247658259213	12.8839488154915	10.1636185559006	10.1713367472342	10.1559180244752
G13FKHM01A2NZ6	chr1	22417609	+	Resting	FALSE	7.35691824235602	99082392	9817320404441664	0.0899400326870199	0.0080892094797422	1	1	0	1	0.613861386138614	0.577114427860697	0.608391608391608	0.609195402298851	0.608539146085392	0.59862006899655	0.531994680053199	0.513627431862841	0.505274494725505	0.510486244756878	4.61603798832682	5.01288609248137	0	6.93828448401696	10.2720465999483	17.91453803819	0	7.69575799055476	8.6031873845831	8.9201217518724	9.46141032593123	11.1327625397243	14.0494824703918	14.2083550264495	14.9358520482644	15.3956032813399	14.0616977533111	6.5206211275587	8.06463647577422	11.2902318124364	11.0301202438873	12.9126122459541	9.62944536578838	10.5347061364739	10.5240102753751
G13FKHM01BPTZ3	chr1	22422989	-	Resting	FALSE	7.13648320859025	99077012	9816254306848144	0.0899616173875049	0.00809309260297583	0	0	0	0	0.623762376237624	0.601990049751244	0.56043956043956	0.553223388305847	0.58054194580542	0.593270336483176	0.524164758352416	0.514562427187864	0.505335494664505	0.510355744822128	3.63863369573093	0	0	8.20985248130127	10.066158970407	17.9144487864605	8.17611034223734	5.35658627467201	8.91476052739726	7.650168700845	8.91918561004543	11.0508106371447	14.0537310784162	14.2119806654127	14.9340957208736	15.3967107111951	14.0574829292448	8.45190772471761	5.47646355193151	11.3552887158581	11.1137157510246	12.9257960294627	9.19278721272859	10.6684436358425	10.6590929669357
5O55L:01084:01931	chr1	22425016	-	Central Memory	TRUE	1.09861228866811	99074985	9815852652750224	0.0899697497644349	0.00809455587267503	0	0	0	0	0.683168316831683	0.681592039800995	0.579420579420579	0.571714142928536	0.577342265773423	0.582870856457177	0.524164758352416	0.514467427662862	0.505411494588505	0.510282744858628	3.16013555386147	0	0	8.64892296209413	9.97608724495047	17.9144151573951	8.62730241409627	4.23410650459726	8.59674347017425	4.30406509320417	8.60282027738367	11.018104415346	14.0553271386053	14.2133432800416	14.9334331959169	15.3971276350171	14.0558903088597	8.81150325015824	5.4971682252932	11.3787424315025	11.1434836560387	12.9307184931495	8.9617507993305	10.7145288736912	10.7056012393479
G13FKHM01BKLFK	chr1	22548188	-	Resting	TRUE	0.693147180559945	98951813	9791461295986968	0.0904639190447594	0.00818372064893678	0	0	0	0	0.485148514851485	0.427860696517413	0.476523476523477	0.482758620689655	0.478852114788521	0.501724913754312	0.482155178448216	0.487057564712176	0.504181495818504	0.509169745415127	8.19517334274392	0	0	8.87066300440602	11.0670757666666	17.9123695397158	11.2619481227266	4.85981240436167	7.65822752616135	8.72306850116393	8.02878116248715	11.0361791548571	14.1478227249109	14.2928416506587	14.8923277156184	15.4221415346375	13.9540195418016	5.8111409929767	6.61740297797448	12.2577871012169	12.1667287247871	13.1918371998825	11.6542166722062	12.0327722751971	12.0303909956826
5O55L:01341:00364	chr1	23364422	+	Central Memory	TRUE	1.6094379124341	98135579	9630591865665240	0.0937386711666407	0.0087869384720876	1	1	0	1	0.732673267326733	0.72636815920398	0.687312687312687	0.640679660169915	0.619338066193381	0.626368681565922	0.590214097859021	0.573277133614332	0.52037647962352	0.523019238490381	5.49530552514098	1.952461499163	1.83350104080769	9.77149782807318	9.78391541739528	17.8987068923076	0	9.15535606364342	5.67332326717149	8.26975694753298	10.2894299941554	12.2961098567294	14.5905247810864	14.7025788430231	14.5664963654113	15.5737509885561	12.7138716938338	5.77765232322266	6.41017488196617	11.7342754087317	12.3362233299952	14.1172478908423	11.0696494494655	12.6306636814368	9.77627898579509
ID24E12	chr1	23367549	-	Jurkat	TRUE	4.9416424226093	98132452	9629978135532304	0.0937512167722944	0.00878929064628574	0	1	0	1	0.613861386138614	0.597014925373134	0.617382617382617	0.621189405297351	0.621437856214379	0.629418529073546	0.588424115758842	0.572022139889301	0.52044647955352	0.523146738426631	5.98295678229401	1.83350104080769	1.952461499163	9.93566428423135	9.94621173674591	17.8986541899931	0	9.44081697065718	7.05444965813294	6.65544035036765	10.3904404774906	12.2817180067241	14.5890831421911	14.7038659051413	14.5650196407886	15.5742897751277	12.7044177101134	7.9251575122247	5.50533153593236	11.7088951278737	12.32240129074	14.1195577385603	11.0197105254639	12.6203851662697	9.93972304511822
GXIEMIS01BKAOG	chr1	23369721	+	Resting	FALSE	4.94875989037817	98130280	9629551852878400	0.0937599308930107	0.00879092464106214	1	1	0	1	0.554455445544555	0.626865671641791	0.605394605394605	0.603698150924538	0.628837116288371	0.630668466576671	0.585434145658543	0.57158214208929	0.52049547950452	0.523162738418631	5.31234304921033	1.952461499163	1.83350104080769	10.0356555161135	10.0452041051546	17.89861758157	0	9.59994706414989	7.93808872689695	7.2211050981825	10.4550423665162	12.2715981794104	14.5880805618014	14.7047589187265	14.5639926296457	15.5746638430623	12.6977980152781	8.50471566990512	5.2040066870768	11.69087916321	12.3126868749604	14.1211590140247	10.9834944968787	12.6131830660359	10.0393287754475
ID12E3	chr1	23371756	+	Jurkat	TRUE	4.9416424226093	98128245	9629152466780024	0.0937680953661496	0.00879245570859532	1	1	0	1	0.643564356435644	0.646766169154229	0.654345654345654	0.615692153923038	0.628037196280372	0.627118644067797	0.585034149658503	0.571927140364298	0.520635479364521	0.523177738411131	6.57062679588931	1.952461499163	1.83350104080769	10.1210555895172	10.1298259947469	17.8985832810256	0	9.67350819021264	6.64248680136726	8.05674377497531	10.5120023422554	12.2620228297546	14.5871403067359	14.705594882038	14.5630294397516	15.5750141895516	12.6915558456243	8.84980082722101	6.18620862390049	11.6736998736761	12.3034987669684	14.1226569652037	10.9483297979944	12.6063878489471	10.1244286802951
G13FKHM01AWF8Q	chr1	23451562	-	Resting	TRUE	1.6094379124341	98048439	9613496390336720	0.0940882791220809	0.0088526042681546	1	1	0	1	0.584158415841584	0.54228855721393	0.624375624375624	0.612193903048476	0.593740625937406	0.588820558972051	0.569284307156928	0.568297158514207	0.525185474814525	0.52045173977413	6.08228513055205	1.83350104080769	1.952461499163	9.66275267719151	10.8685494007793	17.897237197973	0	6.72503364216684	7.23561914106675	8.48384321173468	10.2327193546447	11.7883046665152	14.5495515704641	14.7378394235628	14.5245054968019	15.5886577211826	12.4097723851662	6.63856778916652	6.55393340402581	10.5357163181267	11.854100909862	14.1796994017206	8.33086361322474	12.2952412773049	8.5850387383113
GXIEMIS01A4OT0	chr1	23470473	-	Active	FALSE	0	98029528	9609788359902784	0.0941641505478937	0.00886688724840639	1	1	0	1	0.673267326732673	0.631840796019901	0.627372627372627	0.599700149925038	0.55974402559744	0.573621318934053	0.563514364856351	0.560892195539022	0.525905474094526	0.52153823923088	3.47128283621243	1.83350104080769	1.952461499163	8.33782726244791	10.4219241393035	17.8969179615341	0	7.06390396147207	8.579980179515	8.54247099860051	10.3098522558871	11.6333006935452	14.5404334989726	14.7453301605682	14.5151550849796	15.5918636223339	12.3295063526954	7.11476944836646	3.13549421592915	9.83761480838542	11.7097168273587	14.1927524448787	10.0458981580172	12.2047818127639	10.0966666193309
5O55L:02473:01523	chr1	23486525	+	Central Memory	FALSE	0.693147180559945	98013476	9606641477602576	0.094228551591051	0.00887901993494736	0	1	0	1	0.732673267326733	0.661691542288557	0.617382617382617	0.60119940029985	0.584041595840416	0.56097195140243	0.553344466555334	0.55079724601377	0.526343473656526	0.52152823923588	6.93645122148676	1.952461499163	1.83350104080769	8.89041055197428	9.77201118974774	17.8966469078624	0	8.05006542291597	6.98471632011827	8.96788657212747	9.5450252980233	11.479782246377	14.5326281391628	14.7516447006167	14.5071491011028	15.5945768080581	12.2559241510395	8.63604232525462	3.2188758248682	7.89095671613892	11.5683317892417	14.2036999634113	10.5742101715324	12.1210048331401	9.02280524812934
5O55L:02535:01088	chr1	23581238	+	Central Memory	TRUE	0	97918763	9588084147450168	0.0946085426202408	0.00895077633672593	0	0	0	0	0.544554455445545	0.54726368159204	0.518481518481518	0.532733633183408	0.503349665033497	0.51922403879806	0.551834481655183	0.558057209713951	0.53017646982353	0.523361238319381	7.01671401944202	0	0	7.96554557312999	10.5187272442195	17.8950460891093	10.9158154726072	8.92332474406756	6.61338421837956	8.50410795186758	4.82028156560504	7.614312146452	14.4852903349564	14.7881124337354	14.4585595192236	15.6104375054324	11.6571123852827	7.59337419312129	5.01727983681492	11.4155441418285	9.30419494744781	14.2659630532867	11.804295727679	11.39613318835	11.2467047740398
G13FKHM01BGSO1	chr1	23902884	+	Resting	FALSE	1.6094379124341	97597117	9525197246711688	0.0958989947712106	0.00919661719812868	0	0	0	0	0.653465346534653	0.631840796019901	0.549450549450549	0.528235882058971	0.547145285471453	0.523473826308685	0.50489495105049	0.508757456212719	0.534613465386535	0.526688736655632	5.0868168129553	5.39288636265266	3.7302948725234	6.75925527066369	8.96456770260161	17.8895904891829	8.53738789870176	5.44673737166631	7.38647084882989	7.72533003791713	6.92559519711047	11.1761511827378	14.3054154616012	14.9028808919922	14.2733315290673	15.6624967338942	12.2358984024274	8.04012466444838	1.79175946922805	11.1706182378545	10.8824713537487	14.4524407637444	4.27666611901606	11.6607504655222	9.43132158712571
G13FKHM01BAGS0	chr1	24292119	-	Resting	TRUE	7.8188324438034	97207882	9449372322925924	0.0974606157550958	0.00949857162336242	0	0	0	0	0.653465346534653	0.651741293532338	0.664335664335664	0.669165417291354	0.652634736526347	0.601369931503425	0.55630443695563	0.541267293663532	0.525715474284526	0.536287731856134	8.20604710678365	3.7302948725234	5.39288636265266	8.60575336839572	8.59766657556611	17.8829484266601	6.71052310945243	8.81254577017224	7.23201033166476	7.69439280262942	7.61726781362835	9.9480306152868	14.0329788353337	15.026170354439	13.9906320900102	15.7220732201166	13.2968039607474	10.1107455946201	0	10.5583615708746	12.3403412663352	14.639643456166	9.63606551909171	9.56773505683926	8.53856321715243
G13FKHM01BDQK5	chr1	24292902	+	Resting	FALSE	7.90765159471109	97207099	9449220095995800	0.0974637571715418	0.00949918396199327	0	0	0	0	0.742574257425743	0.741293532338308	0.71028971028971	0.679160419790105	0.652634736526347	0.604469776511174	0.557744422555774	0.54121729391353	0.525759474240526	0.536213731893134	4.10617768581214	5.39288636265266	3.7302948725234	8.73969653784302	8.73262709966039	17.8829350206713	3.63758615972639	8.92279162396964	6.39692965521615	7.99934295271328	7.94307271727793	9.90986715950017	14.0323486717238	15.0264036616865	13.98997465898	15.7221895595262	13.2981184217685	10.0784067795633	5.39816270151775	10.5378131722877	12.3437585213262	14.6399868328691	9.68595323998643	9.51140746403809	8.68118104152169
G13FKHM01BNQP3	chr1	24838962	-	Active	TRUE	4.31748811353631	96661039	9343356460559520	0.0996545641505142	0.00993103215602895	0	1	0	1	0.514851485148515	0.577114427860697	0.56043956043956	0.539730134932534	0.554244575542446	0.563871806409679	0.553454465455345	0.545497272513637	0.53015146984853	0.530962734518633	4.44576613680366	0	3.19145118368403	8.26487826280175	9.11437998083027	17.8735417140508	0	6.45204895443723	0	8.79709507654906	9.18399639663658	12.5642958902324	13.4532241850801	15.1771384374024	13.3763045749264	15.8001961287377	11.6346562535414	7.99193051985248	4.70953020131233	11.9480270422067	13.5613702835957	14.8546367847439	8.33086361322474	11.769527002933	8.22977775008189
GXIEMIS01AGCKJ	chr1	24840014	+	Active	FALSE	4.30406509320417	96659987	9343153086840168	0.0996587848019845	0.00993187338820826	1	1	0	1	0.534653465346535	0.45771144278607	0.536463536463537	0.579210394802599	0.566543345665433	0.577221138943053	0.552684473155268	0.545542272288639	0.53013446986553	0.530964734517633	6.05652346215106	3.19145118368403	0	8.50451313825886	9.2239473753824	17.8735235321556	0	7.30988148582479	6.89467003943348	8.94468068355889	9.06969804217372	12.560612812453	13.4517117278687	15.1774079690313	13.3746710899928	15.8003406881443	11.6252983364899	7.5522372875608	0	11.9411952257317	13.5627257635104	14.855008874876	8.5567984460086	11.7613546237503	8.47699600166482
RSHY_106BN_32_061	chr1	24840288	-	Bcl-2 transduced	TRUE	4.30406509320417	96659713	9343100117242368	0.0996598840971393	0.00993209249825524	0	1	0	1	0.702970297029703	0.656716417910448	0.587412587412587	0.55672163918041	0.567543245675432	0.578771061446928	0.552724472755272	0.545877270613647	0.53011846988153	0.530976734511633	1.83504098120812	0	3.19145118368403	8.55852705490921	9.25061821847475	17.8735187965127	0	7.1074254741107	7.13966033596492	8.97979449089521	9.03765226415047	12.559651300911	13.4513174231207	15.1774781583119	13.3742452002421	15.8003783361187	11.6228465653344	7.39694860262101	4.56434819146784	11.9394081483009	13.5630785053739	14.8551057653633	8.60813018640834	11.7592150677117	8.53247581494739
5O55L:00415:01176	chr1	24844135	-	Central Memory	FALSE	4.29045944114839	96655866	9342356432209956	0.099675318361594	0.00993516909048511	0	1	0	1	0.782178217821782	0.666666666666667	0.576423576423576	0.601699150424788	0.578342165783422	0.578471076446178	0.552954470455295	0.548952255238724	0.52964447035553	0.530970734514633	4.74220436550238	0	3.19145118368403	9.11140362411616	9.56507343167757	17.8734523050266	0	7.83834331555712	6.94985645500077	8.74528448245438	8.426611813185	12.546053007193	13.4457648482468	15.1784631062529	13.368246415688	15.80090676958	11.5877731634589	7.68799716639302	4.20469261939097	11.9139741684376	13.5680179600341	14.8564651316918	9.14023974429669	11.7286817978504	9.09649955555242
G13FKHM01AVQTN	chr1	24847531	-	Active	TRUE	1.38629436111989	96652470	9341699957100900	0.0996889432022719	0.00993788539678579	0	1	0	1	0.663366336633663	0.63681592039801	0.619380619380619	0.619190404797601	0.588741125887411	0.584970751462427	0.552064479355206	0.548587257063715	0.529356470643529	0.530911734544133	6.36562299861291	0	3.19145118368403	8.7340771925593	9.5590940251669	17.8733936049431	0	7.56320059235807	0	7.9672801789422	7.06561336359772	12.5338932790147	13.4408374719519	15.1793317791412	13.3629208229092	15.8013730206199	11.5557550429456	6.99759598298193	5.64897423816121	11.8909714135014	13.5723581580917	14.8576636000827	9.45085221745148	11.7009308382325	8.97259066827261
G13FKHM01B3GB3	chr1	24967260	-	Resting	TRUE	4.49980967033027	96532741	9318570084973080	0.100169299076691	0.0100338884775156	0	0	0	0	0.425742574257426	0.477611940298507	0.477522477522478	0.506246876561719	0.519048095190481	0.555522223888806	0.564414355856441	0.53799231003845	0.528486471513528	0.530711234644383	5.09795959421346	0	0	6.84268328223842	7.47816969415979	17.8713218760055	7.755767170103	9.78244922415907	4.38202663467388	9.30091207016057	8.24538446812075	11.9694575085154	13.2494981049193	15.2094851008402	13.1543464232574	15.8176737031561	9.63285923465017	8.45318786144033	0	10.1740488981795	13.7144529935412	14.8990240987284	6.47389069635227	6.86171134048073	6.31896811374643
5O55L:01970:02370	chr1	25098320	-	Central Memory	TRUE	0	96401681	9293284099625760	0.100695115218991	0.0101395062289658	0	1	0	1	0.623762376237624	0.616915422885572	0.678321678321678	0.640179910044978	0.621437856214379	0.60261986900655	0.564254357456425	0.548737256313718	0.530832469167531	0.529093235453382	4.30698648875655	3.25269350636021	3.7542340484232	10.1522208748493	10.1556072120869	17.8690491498433	0	8.44591198941127	7.83676478326407	5.8406416573734	9.86157120943484	10.1961198523699	12.9870589853734	15.241482018462	12.8614919980291	15.8352176205955	11.8935376142999	4.78749174278205	6.51619307604296	8.7071521753394	13.8498549782259	14.9424200119207	11.7336260346333	11.7684122878053	11.2423626843258
5O55L:01272:01076	chr1	25167161	-	Central Memory	FALSE	6.95463886488099	96332840	9280016062465600	0.100971307108599	0.010195204859219	0	1	0	1	0.673267326732673	0.666666666666667	0.642357642357642	0.631184407796102	0.641335866413359	0.567021648917554	0.562194378056219	0.537457312713436	0.531034468965531	0.528069235965382	5.29826618030527	3.25269350636021	3.7542340484232	8.88530251298063	8.90937040519747	17.8678532979986	0	9.54638394530584	6.84161547647759	8.82820108917151	9.53957217408476	8.67795057029435	12.8155229500683	15.2578874766204	12.6646013135142	15.8443109609778	12.2791325686723	8.64505856241413	6.9782137426307	11.045989126774	13.9142530225525	14.9644816211589	10.9304964223445	12.1043388785947	8.9165060800392
G13FKHM01ALYPR	chr1	25247479	+	Resting	TRUE	4.33073334028633	96252522	9264547991360484	0.1012935450219	0.0102603822631037	0	1	0	1	0.366336633663366	0.412935323383085	0.513486513486514	0.516741629185407	0.478452154784522	0.445077746112694	0.477205227947721	0.499242503787481	0.531587468412532	0.527737736131132	7.25036829811029	3.7542340484232	3.25269350636021	0	8.99342737041261	17.8664562667485	0	7.19518732017871	5.85507192220243	9.07463518981081	9.77707362768047	11.3643094406414	12.5692076780909	15.2766939075938	12.3717184313135	15.8548168484283	12.5963462786197	7.77022320415879	4.95582705760126	11.870669836867	13.984493550319	14.9896207809125	8.27792025817214	11.5162798327828	0
G13FKHM01ANZLL	chr1	25342213	-	Active	TRUE	1.09861228866811	96157788	9246320193052944	0.101673620303638	0.0103375250656484	0	0	0	0	0.336633663366337	0.398009950248756	0.447552447552448	0.466266866566717	0.469153084691531	0.454627268636568	0.478815211847882	0.479982600087	0.534280465719534	0.526564736717632	6.21134059633666	3.25269350636021	3.7542340484232	0	11.3291107940359	17.8648059746724	10.8317463801861	6.75343791859778	8.32724260745779	8.30721262662831	8.3719361787591	12.1058323325669	12.16957462249	15.2984305968778	11.8586193370247	15.8670681815008	12.8744428974452	8.30276158070405	5.64190707093811	11.8843165927446	13.9321800850111	15.0184819610553	0.693147180559945	8.63087895582005	7.49665243816828
5O55L:02275:01554	chr1	25667719	-	Central Memory	TRUE	6.93925394604151	95832282	9183826273327524	0.102979558875402	0.0106047895461724	0	1	0	1	0.762376237623762	0.626865671641791	0.587412587412587	0.601699150424788	0.561943805619438	0.55987200639968	0.548014519854801	0.54199729001355	0.516689483310517	0.524596237701881	5.8487954758346	3.25269350636021	3.7542340484232	7.69621263934641	7.75018416225784	17.8591147255532	0	8.15478757276852	7.56941179245071	2.70805020110221	8.64435433703292	12.4761112330594	11.7908904793586	15.3697101414269	12.1232289353759	15.9080553755301	13.1923949092968	8.15277405274407	3.2188758248682	5.27299955856375	13.5901670886039	15.1117442613963	9.60884799951685	11.3974697190729	7.74413662762799
G13FKHM01AYWIK	chr1	25669123	+	Active	TRUE	6.90675477864855	95830878	9183557178250884	0.102985191760064	0.0106059497218571	1	1	0	1	0.613861386138614	0.671641791044776	0.669330669330669	0.636681659170415	0.563543645635436	0.563221838908055	0.547544524554754	0.541972290138549	0.516547483452517	0.524627737686131	6.10287869939086	3.7542340484232	3.25269350636021	8.18979961872823	8.22309055116153	17.8590901072862	0	8.49371983523059	6.2803958389602	7.25770767716004	8.86531163267185	12.470738106367	11.8014671678339	15.3700068447257	12.1308263334056	15.9082285759059	13.1897733968417	7.63482067774554	6.46614472423762	7.37713371283395	13.5884066748784	15.1121282661273	9.50985219618154	11.3815859541311	8.21932609390609
ID24A3	chr1	25670946	-	Jurkat	TRUE	6.31716468674728	95829055	9183207782193024	0.102992505683667	0.0106074562270002	0	1	0	1	0.712871287128713	0.716417910447761	0.617382617382617	0.586706646676662	0.592940705929407	0.569671516424179	0.546214537854621	0.541862290688547	0.516393483606516	0.524588737705631	4.18470346045364	3.25269350636021	3.7542340484232	8.5991417740634	8.6213730103259	17.8590581412104	0	8.73809423017767	4.71849887129509	7.71735127218533	9.09436819572376	12.4637181016054	11.8150354526781	15.3703919627804	12.140605693534	15.908453420244	13.1863592513355	5.50533153593236	4.49980967033027	7.50604217851812	13.586116261383	15.1126266506255	9.36469103180611	11.3605781580881	8.61884684514274
G13FKHM01AVW63	chr1	25674665	+	Active	TRUE	5.40267738187228	95825336	9182495019512896	0.103007426408779	0.01061052989536	1	1	0	1	0.693069306930693	0.706467661691542	0.611388611388611	0.571714142928536	0.584841515848415	0.582420878956052	0.547154528454715	0.544367278163609	0.516328483671516	0.524570737714631	5.96998232957088	3.7542340484232	3.25269350636021	8.96571778898485	9.13432288555227	17.8589929258443	0	7.83082299513532	6.84906628263346	7.27655640271871	9.44335504308566	12.4492423285734	11.8421572670788	15.3711771608974	12.1602642813732	15.9089119558541	13.1793578889241	7.55118686729615	5.44673737166631	7.49387388678356	13.5814273866117	15.1136426072958	8.98092720764838	11.3163021234654	8.98092720764838
IBB2B6	chr1	25760806	-	Jurkat	FALSE	4.04305126783455	95739195	9165993459248024	0.103353026350133	0.0106818480557313	0	1	0	1	0.603960396039604	0.666666666666667	0.656343656343656	0.630184907546227	0.565943405659434	0.56217189140543	0.562394376056239	0.554172229138854	0.518923481076519	0.522965238517381	10.9668679051835	0	1.93304488820434	7.14519613499717	7.89803969076462	17.8574811894901	0	8.58988587680968	0	7.95577578153419	9.8698790613623	12.0371568289191	12.3244377339832	15.3891938234915	12.532444039972	15.9194743318669	13.0017403126805	8.0845624152353	5.17048399503815	11.384387299697	13.4661729157852	15.1368903272409	8.69851424787661	7.78113850984502	7.78113850984502
G13FKHM01AF0YO	chr1	25762688	-	Resting	FALSE	1.79175946922805	95737313	9165633100459968	0.103360576983277	0.0106834088743159	0	1	0	1	0.722772277227723	0.641791044776119	0.631368631368631	0.617691154422789	0.591540845915408	0.570871456427179	0.564484355156448	0.55360223198884	0.519101480898519	0.522855238572381	5.05211674245499	0	1.93304488820434	6.28785856016178	8.42814337458273	17.8574481357007	0	8.15908865466791	7.44600149832412	8.46252579007393	9.96274653641105	12.0259526634911	12.3327625635462	15.3895838489579	12.5392107587053	15.9197038568269	12.9974847273117	8.01201823915906	6.84694313958538	11.4055629466417	13.4635004311141	15.1373922566927	8.97157543975902	8.36100710822691	8.36100710822691
G13FKHM01AVV3X	chr1	25772799	+	Active	TRUE	4.15888308335967	95727202	9163697202748804	0.1034011425793	0.0106917962867047	1	1	0	1	0.643564356435644	0.63681592039801	0.653346653346653	0.652673663168416	0.614338566143386	0.605869706514674	0.56990430095699	0.548527257363713	0.51957448042552	0.522877238561381	3.66242364222834	1.93304488820434	0	9.27322127001538	9.59458184363272	17.8572705363029	0	6.9037472575846	7.99328232810159	6.04737217904628	10.3523952184871	11.9635105181627	12.3763384900434	15.3916766514339	12.5748011525223	15.9209360731908	12.9743064263739	8.86446405527968	6.90274273715859	11.5122352268107	13.4490190170867	15.1400845565381	9.79740455372797	9.57414980481551	9.57414980481551
G13FKHM01BN0D9	chr1	25778802	+	Resting	FALSE	4.98360662170834	95721199	9162547937997600	0.103425226772053	0.0106967775328506	1	1	0	1	0.584158415841584	0.601990049751244	0.616383616383616	0.585207396301849	0.612038796120388	0.613869306534673	0.571424285757142	0.545747271263644	0.52011747988252	0.522794238602881	4.82863228825536	1.93304488820434	0	9.72028560831487	9.93730910101164	17.857165078872	0	8.41294317004244	5.31811999384422	8.45998771764546	10.5276865034698	11.9245051740782	12.4013392195421	15.3929170998777	12.5953473942396	15.9216669344568	12.9602867030385	7.64444076155657	4.60517018598809	11.570571537663	13.4403209854742	15.1416795788559	10.0853923558337	9.92284890601475	9.88394789066151
GXIEMIS01ATC5J	chr1	25786954	+	Resting	FALSE	5.39816270151775	95713047	9160987366024208	0.103457932808922	0.0107035438610954	1	1	0	1	0.534653465346535	0.532338308457711	0.585414585414585	0.582208895552224	0.605939406059394	0.605169741512924	0.573684263157368	0.540512297438513	0.520516479483521	0.523003738498131	6.55149482090885	1.93304488820434	0	10.1187602094698	10.2695185913989	17.8570218511727	0	7.78239033558746	6.24222326545517	8.12385426310591	10.7251818498292	11.8689762141399	12.4343191545803	15.3945991537827	12.6225897876247	15.9226585806012	12.9409278279899	8.69834740045819	0	11.6447078289355	13.428386715766	15.1438415342832	10.377918865109	10.2591670011338	9.3467052464967
G13FKHM01AN6DX	chr1	25816459	+	Active	TRUE	5.39362754635236	95683542	9155340209665764	0.10357630763937	0.0107280515042054	1	1	0	1	0.643564356435644	0.656716417910448	0.661338661338661	0.658170914542729	0.579442055794421	0.579271036448178	0.559584404155958	0.529277353613232	0.522264477735522	0.522749238625381	3.60252161301585	1.93304488820434	0	9.53712295804988	10.8862399551097	17.8565032874092	0	8.05832730658096	0	9.35253413767936	9.68961340722907	11.6374678270444	12.5453409694534	15.4006635646843	12.7154141685633	15.926239504079	12.8675511245757	9.10431296733065	6.74405918631135	11.8747242595374	13.3839611943798	15.1516275807334	9.6775902130253	10.9690255334748	9.70235008148453
G13FKHM01A993P	chr1	25955456	-	Active	TRUE	0	95544545	9128760079257024	0.104133967232924	0.0108438831316677	0	1	0	1	0.613861386138614	0.601990049751244	0.623376623376623	0.613693153423288	0.602939706029397	0.591370431478426	0.530684693153068	0.511852440737796	0.525720474279526	0.51997224001388	6.81830152790446	0	2.08527698232925	8.42024166533979	9.27659616775325	17.8540567281562	0	8.17498453294309	0	9.29578385379365	8.8378263640077	10.0868086096632	12.947488425697	15.4287482421135	13.0643867465632	15.9429387267784	12.4233349360852	9.40327210788215	5.88332238848828	12.551745285486	13.1431557108582	15.1875132783673	9.38923941196881	11.1071353040381	7.99260665240021
G13FKHM01BBZNW	chr1	25956783	+	Resting	TRUE	0	95543218	9128506505795524	0.104139291191575	0.0108449919698837	1	1	0	1	0.633663366336634	0.641791044776119	0.672327672327672	0.610694652673663	0.613138686131387	0.601469926503675	0.532154678453216	0.512267438662807	0.525748474251526	0.51998474000763	1.99461865793032	2.08527698232925	0	8.67675776108758	9.39366142910322	17.8540333420625	0	8.49249057877587	0	9.41074739631652	8.62389281007529	10.140573455973	12.9506446118323	15.4290126006218	13.0671952169896	15.9430968174626	12.4179813213169	9.46807856805489	6.35088571671474	12.5564301765708	13.1405529397045	15.1878497470493	9.27162360039308	11.126851134654	7.39756153552405
G13FKHM01AJB4L	chr1	25960464	-	Active	TRUE	0	95539537	9127803130174368	0.104154059459695	0.0108480681019338	0	1	0	1	0.673267326732673	0.676616915422886	0.672327672327672	0.634182908545727	0.625137486251375	0.606069696515174	0.533024669753302	0.512042439787801	0.525832474167526	0.51997724001138	7.55977317000711	0	2.08527698232925	9.04381342108087	9.66097003203872	17.853968467903	0	8.60739945930239	0	9.67407438820832	7.54009032014532	10.2761539488929	12.959347854036	15.4297455460107	13.0749446723548	15.9435352185716	12.4029789919853	9.13335133044805	6.33505425149806	12.5693119965265	13.133297382707	15.1887824941786	8.84664081310049	11.1795903025822	7.52456122628536
5O55L:02409:01309	chr1	25962353	+	Central Memory	FALSE	0	95537648	9127442185371904	0.104161638177022	0.0108496468677208	1	1	0	1	0.613861386138614	0.597014925373134	0.561438561438561	0.591204397801099	0.627737226277372	0.6001199940003	0.532974670253297	0.512732436337818	0.526078473921526	0.51997074001463	5.7886867131718	2.08527698232925	0	8.79133399330135	9.77463093041112	17.8539351744223	0	8.18395571730495	3.55534806148941	9.78633556772527	0	10.3391908437049	12.9637849093749	15.4301214673483	13.0788983097081	15.943760120797	12.3951918790126	8.90517298518338	4.77912349311153	12.5758587611813	13.1295534666497	15.1892608198201	8.52951694110507	11.2056119505692	8.22737550683403
5O55L:01338:01578	chr1	25963933	-	Central Memory	FALSE	0	95536068	9127140288900624	0.10416797717828	0.0108509674694146	0	1	0	1	0.663366336633663	0.681592039800995	0.674325674325674	0.658670664667666	0.622837716228377	0.589670516474176	0.533564664353356	0.512647436762816	0.526192473807526	0.51996524001738	6.2947827721588	0	2.08527698232925	8.51659301134421	9.86068443021082	17.8539073261916	0	7.60240133566582	0	9.87142912884224	6.35262939631957	10.3890261370752	12.9674810966891	15.4304357874983	13.0821932537034	15.9439481949892	12.3886316741255	8.66388757056704	5.5834963087817	12.5813018889084	13.1264111740108	15.1896607259741	8.15536212032814	11.2268687375959	8.15536212032814
G13FKHM01AYYRN	chr1	25966457	+	Resting	TRUE	0.693147180559945	95533544	9126658029199936	0.104178103532187	0.0108530772555632	1	1	0	1	0.663366336633663	0.711442786069652	0.644355644355644	0.644177911044478	0.597240275972403	0.576921153942303	0.533854661453385	0.512752436237819	0.526201473798526	0.51994674002663	5.00364987171554	2.08527698232925	0	7.81318726752142	9.98442217003213	17.8538628379153	0	5.36129216570943	6.26530121273771	9.99392223000734	8.03851202097681	10.4638173712052	12.9733574406616	15.430937699108	13.0874344015574	15.9442485641933	12.378061840173	8.09132127353041	7.13568734702814	12.5899361090806	13.1213708850467	15.190299231791	6.86484777797086	11.2599153140497	6.86484777797086
IBB15G9	chr1	26440431	-	Jurkat	FALSE	4.70048036579242	95059570	9036321848584900	0.106079699596817	0.0112529026665509	0	1	0	1	0.495049504950495	0.592039800995025	0.625374625374625	0.59720139930035	0.522447755224478	0.552372381380931	0.5360046399536	0.506252468737656	0.512012487987512	0.51844524077738	6.52371162500085	5.37372164099591	6.86674576688156	7.06219163228656	7.32317071794347	17.845473244557	0	8.26744895830485	8.31139827843664	7.90801944463247	9.30755782269154	13.0846739712019	13.7154205730702	15.3998853991967	13.7713611587679	15.9991125455061	12.373047880931	7.91169052070834	0	11.7967124614531	10.1476095102355	15.3035071262841	11.0018331389757	12.2473105535464	7.87092959675514
G13FKHM01AT13D	chr1	26447035	+	Active	TRUE	6.20455776256869	95052966	9035066345397156	0.106106195017263	0.0112585246210415	1	1	0	1	0.613861386138614	0.587064676616915	0.566433566433566	0.585207396301849	0.5996400359964	0.567621618919054	0.531884681153188	0.506237468812656	0.512951487048513	0.51823174088413	6.63391699622684	6.86674576688156	5.37372164099591	8.02092771898158	9.00196227286245	17.8453558516117	0	5.6937321388027	6.1463292576689	6.43294009273918	9.05380351415596	13.0708637459413	13.7226932683256	15.3985301596471	13.7782395429138	15.9998561111198	12.4006068237523	7.02108396428914	4.85981240436167	11.7457103885237	9.84829191706818	15.3049973611681	10.8851914229585	12.2785049287868	8.5131851700187
5O55L:02378:01965	chr1	26448037	+	Central Memory	TRUE	6.20455776256869	95051964	9034875860257296	0.106110215067428	0.0112593777416558	1	1	0	1	0.554455445544555	0.606965174129353	0.665334665334665	0.608695652173913	0.615838416158384	0.580220988950553	0.530414695853041	0.506522467387663	0.512739487260513	0.51822974088513	5.67327854430847	6.86674576688156	5.37372164099591	7.62168499872461	9.11833472618016	17.845338038819	0	7.1693500166706	7.29233717617388	5.87211778947542	8.92917038313962	13.0687516079557	13.7237921201252	15.3983243736929	13.7792790526742	15.9999688812321	12.4047226644362	7.26822302115957	6.35957386867238	11.7377396200486	9.79389587590603	15.3052232749701	10.8662419348203	12.2831540497927	8.28853445941392
G13FKHM01BO71A	chr1	26449319	-	Active	TRUE	6.20253551718792	95050682	9034632148665124	0.106115358484904	0.0112604693063797	0	1	1	0	0.683168316831683	0.686567164179104	0.653346653346653	0.626686656671664	0.62003799620038	0.594570271486426	0.530174698253017	0.507452462737686	0.512780487219513	0.51819274090363	6.2673144248834	5.37372164099591	6.86674576688156	6.63331843328038	9.24984950507089	17.8453152479368	0	7.85593219971861	7.57609734062311	7.40062057737113	8.74305305022468	13.066042730187	13.725196277845	15.3980610209147	13.7806074704362	16.0001131454091	12.4099640580016	5.02388052084628	7.52833176670725	11.7274479615522	9.71968489946038	15.3055122439749	10.8414614952414	12.2890709810293	7.8995244720322
G13FKHM01AYFZJ	chr1	26450002	-	Active	TRUE	6.20455776256869	95049999	9034502309900000	0.106118098698739	0.0112610508714353	0	1	1	0	0.683168316831683	0.621890547263682	0.652347652347652	0.673663168415792	0.618638136186381	0.592970351482426	0.530024699753002	0.507937460312698	0.512753487246513	0.51821274089363	3.90786000958945	5.37372164099591	6.86674576688156	4.34380542185368	9.31343832997975	17.8453031056244	0	8.090708716084	7.14519613499717	7.74932246466036	8.62766064444221	13.0645965432201	13.7259435545051	15.397920688421	13.7813144801614	16.0001899952844	12.412745293188	6.23048144757848	7.26332961747684	11.7219214091784	9.67777821239919	15.3056661613932	10.8280043573075	12.2922090565153	7.60738142563979
5O55L:02486:01448	chr1	26450622	-	Central Memory	FALSE	6.20253551718792	95049379	9034384448285640	0.106120586154929	0.0112615788058657	0	1	1	0	0.712871287128713	0.741293532338308	0.689310689310689	0.664667666166917	0.613638636136386	0.589120543972801	0.529934700652993	0.508032459837701	0.512747487252513	0.51817724091138	4.14050642184485	5.37372164099591	6.86674576688156	6.13772705408623	9.36785680985117	17.8452920831927	0	8.25140306538056	6.47389069635227	7.98616486033273	8.5099671463245	13.0632819392672	13.7266214190828	15.3977932831585	13.7819558426856	16.0002597514047	12.4152633064261	7.028201432058	6.69332366826995	11.7168780418905	9.63815388374811	15.3058058609402	10.815629690884	12.2950491736781	7.23921497377981
5O55L:02032:01635	chr1	26540460	-	Central Memory	FALSE	1.09861228866811	94959541	9017314426930680	0.10648101855682	0.0113382073128979	0	0	0	0	0.465346534653465	0.472636815920398	0.544455544455544	0.555222388805597	0.532346765323468	0.521173941302935	0.511124888751113	0.511662441687792	0.513680486319514	0.517476741261629	7.00576618396016	5.37372164099591	6.86674576688156	8.52654928634026	9.31099985507536	17.8436936472191	9.33714921883988	7.40062057737113	9.02413126845503	7.6246189861594	5.92692602597041	12.8518058395537	13.8202841462407	15.3791585310501	13.8707938815875	16.0103163234434	12.7259789151523	8.51839247199172	0	10.3977568739864	11.2181113532148	15.3258447843391	9.16481985667437	12.5684736641673	9.08805973726735
G13FKHM01BQVXY	chr1	26572830	+	Resting	FALSE	4.93447393313069	94927171	9011167794063240	0.106610887842081	0.0113658814064767	1	1	0	1	0.683168316831683	0.691542288557214	0.594405594405594	0.603698150924538	0.576942305769423	0.577421128943553	0.515434845651544	0.495042524787376	0.515141484858515	0.517215741392129	6.42452161101114	6.86674576688156	5.37372164099591	8.01862546504575	9.37610901542907	17.8431170796563	0	6.36647044773144	0	7.56475701290573	8.38548870041881	12.7631337444533	13.8519919456661	15.372358124677	13.9009632207899	16.0139152165085	12.758819179787	7.29369772060144	4.7361984483945	6.03068526026126	11.5790595874586	15.332967821549	9.88420279112426	12.448959998881	9.30737633448778
G13FKHM01BIGOT	chr1	26708895	+	Active	TRUE	0.693147180559945	94791106	8985353776703236	0.107156784175073	0.0114825763947432	0	0	0	0	0.653465346534653	0.666666666666667	0.576423576423576	0.590204897551224	0.558544145585441	0.531173441327934	0.505594944050559	0.506222468887656	0.517084482915517	0.514088242955879	7.04283006674608	0	0	8.17498453294309	9.98114279710173	17.8406898767014	9.17263850479217	7.85979918056211	0	10.2330071037295	7.76853330092603	12.2692446083521	13.9752626633319	15.343256303114	14.0186758665628	16.0289028418293	12.2621646576325	5.32787616878958	4.88280192258637	11.8173245266769	9.83000246327365	15.3623662211792	8.60940767540405	11.686206277112	8.15593633797239
5O55L:00417:01878	chr1	26709004	+	Central Memory	TRUE	0.693147180559945	94790997	8985333112254009	0.10715722148592	0.0114826701165824	0	0	0	0	0.732673267326733	0.691542288557214	0.584415584415584	0.570714642678661	0.556844315568443	0.531023448827559	0.505304946950531	0.506367468162659	0.517083482916517	0.514070242964878	5.96174890180368	0	0	8.20521842639541	9.98617291915474	17.8406879299354	9.1838937219612	7.90100705199242	0	10.2290793830611	7.81359155295243	12.2687328412185	13.9753555657175	15.3432326471806	14.0187648222275	16.0289147586349	12.2616492534189	4.57471097850338	5.01063529409626	11.81812815114	9.83585090382032	15.3623894287978	8.62909228391365	11.6852892742168	8.18674278711352
G13FKHM01BE4DY	chr1	26710353	+	Resting	FALSE	0.693147180559945	94789648	8985077367963904	0.107162633709145	0.0114838300634804	0	0	0	0	0.594059405940594	0.517412935323383	0.576423576423576	0.569215392303848	0.54974502549745	0.533873306334683	0.505304946950531	0.507257463712681	0.517090482909517	0.513917743041128	6.2706358416119	0	0	8.51899157335762	10.0464183817252	17.8406638361598	9.31361872142968	8.30622521603216	4.7361984483945	10.1791476497606	7.7336835707759	12.2623773617406	13.9765046254507	15.3429398315479	14.0198650961019	16.0290622310171	12.2552484496167	7.11232744471091	0	11.8280208358319	9.90553545415343	15.3626766051211	8.56826646160024	11.6738701560046	8.50552538654856
GXIEMIS01BAW5T	chr1	26777774	+	Active	TRUE	5.12396397940326	94722227	8972300287839529	0.107433128521674	0.0115418771039545	1	1	0	1	0.653465346534653	0.601990049751244	0.564435564435564	0.545727136431784	0.556144385561444	0.56037198140093	0.53190468095319	0.514232428837856	0.515676484323516	0.513311243344378	3.71809644495948	1.82204939571888	0.0704405697326415	9.47516315028188	9.84792198708642	17.8394589252157	0	8.83608319099221	5.94542060860658	8.06557942728209	10.1783882906232	11.8786998828365	14.0323132484438	15.3281950295938	14.0733677577809	16.0364051113552	11.868219455832	4.81218435537242	5.14166355650266	11.9254191480075	11.3789596923021	15.3769251920968	9.82887175915534	10.820597948394	9.80714183674944
G13FKHM01A6SZZ	chr1	26788067	+	Resting	TRUE	4.65396035015752	94711934	8970350442020356	0.107474424306449	0.0115507518800027	1	1	0	1	0.554455445544555	0.487562189054726	0.585414585414585	0.581209395302349	0.566343365663434	0.546022698865057	0.532964670353296	0.514867425662872	0.515214484785515	0.513152243423878	4.68428360718278	1.82204939571888	0.0704405697326415	9.08307502093031	9.23999625688369	17.8392748465859	0	5.41164605185504	7.07496319796604	8.866581653304	9.68252911212726	11.8046244587799	14.0405658806784	15.3259247238325	14.0812897541402	16.0375214020418	11.7933336467054	8.23509549725836	0	11.8548471122596	11.4902196274346	15.379082735913	10.2700385671451	10.5903148043513	9.30091207016057
G13FKHM01A76VG	chr1	26788120	+	Resting	TRUE	4.66343909411207	94711881	8970340402558161	0.107474636943833	0.0115507975862088	1	1	0	1	0.455445544554455	0.517412935323383	0.588411588411588	0.581209395302349	0.565843415658434	0.545572721363932	0.5330046699533	0.514857425712871	0.515209484790515	0.513144243427878	7.69729782984863	1.82204939571888	0.0704405697326415	9.07703752466176	9.23483784357657	17.8392738986534	0	5.44241771052179	7.02908756414966	8.87402812255634	9.67921836793441	11.8042284739119	14.0406081988013	15.3259130203833	14.0813303835589	16.0375271467447	11.7929331646103	8.22094116828139	0	11.8544705273122	11.4907616522685	15.37909383335	10.2718736524029	10.5889805141592	9.29605924737872
5O55L:02537:01911	chr1	26841173	+	Central Memory	FALSE	1.6094379124341	94658828	8960293718333584	0.107687486965178	0.0115965948488754	0	0	0	0	0.594059405940594	0.54726368159204	0.527472527472527	0.546226886556722	0.534846515348465	0.527673616319184	0.495335046649533	0.518607406962965	0.512950487049513	0.512074743962628	7.87492936829015	0	0	8.88419463307227	9.52515111181622	17.838324567222	9.62092568277892	4.60517018598809	8.18088094199639	8.59987855803485	8.01268092970684	11.2992866006703	14.0820951351401	15.3141286352931	14.1211943723854	16.0432611072231	11.2805014833694	7.73280753042202	0	11.3812095661961	11.2713887925391	15.3901410602809	8.87640491500694	9.48508916901606	9.46977727898766
GXIEMIS01AL11Q	chr1	27012597	+	Active	FALSE	1.09861228866811	94487404	8927869514659216	0.108375244529481	0.0117451936268248	0	0	0	0	0.504950495049505	0.54228855721393	0.563436563436563	0.579210394802599	0.558744125587441	0.541272936353182	0.551024489755102	0.546117269413653	0.511631488368512	0.508629245685377	9.96862811688597	2.81433029381942	1.67388205411807	8.69717868841264	9.13108069099055	17.8352509274997	9.20291285614739	8.78859343129374	8.91435727448502	7.77233157516961	10.1178728621764	11.3917855512981	14.2054707503695	15.2750730386604	14.0225361093976	16.0615669917225	11.4302718518475	7.02286808608264	0	10.6854923214549	11.4356231656121	15.4250246674953	8.06620756800626	10.5299071510454	8.06652149046999
G13FKHM01BYOYE	chr1	27027170	-	Resting	FALSE	6.4085287910595	94472831	8925115797154561	0.108433711786018	0.0117578698516932	0	1	0	1	0.643564356435644	0.656716417910448	0.617382617382617	0.606696651674163	0.508449155084492	0.518374081295935	0.550764492355076	0.545052274738626	0.512327487672512	0.509010245494877	3.16528065395529	1.67388205411807	2.81433029381942	5.40267738187228	8.02943284058124	17.8349891967576	0	9.19877373560472	9.39947202069869	9.66567442723748	9.23102496316902	11.5348239336713	14.2152895306015	15.2716814333771	14.0106175318646	16.0631078560902	11.5772139548526	8.08147504013705	6.65286302935335	10.9731858310396	11.5818356663734	15.4279348068536	8.95647984799991	10.0364875539974	7.27586460054653
G13FKHM01ATCZB	chr1	27029176	+	Resting	FALSE	3.66356164612965	94470825	8924736776180625	0.1084417599104	0.0117596152924647	1	1	0	1	0.524752475247525	0.597014925373134	0.602397602397602	0.5992003998001	0.571742825717428	0.515624218789061	0.550674493255067	0.544932275338623	0.512493487506512	0.509091745454127	3.9176823473591	2.81433029381942	1.67388205411807	0	8.53227882883428	17.8349531636797	0	8.97195627124569	9.2179116374725	9.52959378326528	9.01225522000275	11.5150033047652	14.2166335862062	15.2712136707476	14.0089657386433	16.0633197730947	11.5958501695444	8.56407677731509	6.93731408122368	11.0070210455233	11.6003867407402	15.4283347305424	9.18645743151285	9.94458151007109	5.89989735358249
GXIEMIS01BD243	chr1	27030017	-	Resting	FALSE	3.49650756146648	94469984	8924577876960256	0.10844513402436	0.0117603470935614	0	1	0	1	0.633663366336634	0.651741293532338	0.627372627372627	0.606196901549225	0.583141685831417	0.52192390380481	0.550514494855051	0.544602276988615	0.512539487460513	0.509140245429877	5.78670546776647	1.67388205411807	2.81433029381942	6.18001665365257	8.68558484267669	17.834938056704	0	8.85907931788153	9.13075589263334	9.46653177733659	8.90408691393897	11.5065753455714	14.2171965341404	15.2710174997666	14.008272424562	16.0634086043026	11.6035610997296	8.71292443512011	6.95749737087695	11.0208725265275	11.6080629025828	15.4285023478882	9.26908086699878	9.90338754753579	7.09506437728713
G13FKHM01AF6DI	chr1	27034041	+	Resting	TRUE	2.89037175789616	94465960	8923817598721600	0.108461278417437	0.0117638489159447	1	1	0	1	0.485148514851485	0.447761194029851	0.538461538461538	0.548725637181409	0.551444855514449	0.56157192140393	0.547914520854791	0.54199229003855	0.512661487338513	0.509291745354127	3.79853385585982	2.81433029381942	1.67388205411807	8.41338702269065	9.20442289821215	17.8348657699895	0	8.01102337918644	8.55852705490921	9.09335701649036	8.11312710422178	11.4652361945948	14.2198857389843	15.2700783318227	14.0049484004933	16.0638335329191	11.6396550275071	7.98684490116138	0	11.0846164094368	11.5832720863908	15.4293039714179	9.59076113897809	9.67871767947733	8.56216655705897
5O55L:01101:01720	chr1	27036549	+	Central Memory	FALSE	2.70805020110221	94463452	8923343763756304	0.108471340578927	0.0117660317269895	1	1	0	1	0.435643564356436	0.447761194029851	0.497502497502497	0.528235882058971	0.546445355464454	0.564471776411179	0.548644513554864	0.54239728801356	0.512688487311513	0.509328745335627	5.99179034738736	2.81433029381942	1.67388205411807	8.85580599253656	9.42939557738179	17.8348207138968	0	6.22653666928747	7.90211754627645	8.7621765093349	6.72142570079064	11.4385790028416	14.2215581630548	15.2694925391009	14.0028710645664	16.0640982828038	11.6615092497793	6.07304453410041	0	11.1223834515199	11.5596181929622	15.4298032667808	9.74899514766085	9.50792326910523	8.95389853526046
G13FKHM01A3F6F	chr1	27037847	+	Active	TRUE	2.484906649788	94462154	8923098538319716	0.108476548188821	0.0117671615069616	1	1	0	1	0.504950495049505	0.527363184079602	0.538461538461538	0.535232383808096	0.549245075492451	0.55927203639818	0.547824521754782	0.541952290238549	0.512781487218513	0.509336245331877	7.84265611178987	2.81433029381942	1.67388205411807	9.02557583353109	9.52857589747142	17.8347973945955	0	6.45204895443723	7.24779258176785	8.53503310954457	4.20469261939097	11.4244985411122	14.2224226187314	15.2691892308657	14.0017942551032	16.0642352749608	11.6726349516768	6.7202201551353	0	11.1413834083066	11.5471529635195	15.4300615761652	9.82200631066824	9.40656483393913	9.10897187758789
GXIEMIS01BORX7	chr1	27038795	-	Active	FALSE	2.56494935746154	94461206	8922919438974436	0.108480351589575	0.0117679866809979	0	1	0	1	0.514851485148515	0.54726368159204	0.519480519480519	0.548725637181409	0.549245075492451	0.55987200639968	0.547864521354786	0.541932290338548	0.512780487219513	0.509385245307377	7.74899598471746	1.67388205411807	2.81433029381942	9.13356731317027	9.59526257885302	17.8347803628978	0	7.3664451483276	6.12468339089421	8.32893404195553	6.57507584059962	11.4140880718564	14.2230535058674	15.2689676502188	14.0010070692519	16.064335315927	11.6806831482037	7.48268182815465	4.60517018598809	11.155035497475	11.537949729875	15.4302501914056	9.87215167222628	9.32545317907669	9.20873909060921
5O55L:02512:01798	chr1	27041991	-	Central Memory	FALSE	2.70805020110221	94458010	8922315653160100	0.108493174025031	0.0117707688100256	0	1	0	1	0.584158415841584	0.582089552238806	0.598401598401598	0.582208895552224	0.566043395660434	0.555972201389931	0.546424535754642	0.541467292663537	0.512801487198513	0.509369245315377	4.55800021264252	1.67388205411807	2.81433029381942	8.7340771925593	9.79205307208982	17.834722941661	0	7.26892012819372	6.64378973314767	6.85224256905188	8.27205962221041	11.3781704669029	14.2251774926885	15.2682202716213	13.9983486479986	16.064672511112	11.7073485025809	5.6970934865054	5.42934562895444	11.1997341132132	11.5062834555817	15.4308858094651	10.0247755497433	8.99019232964177	8.96495121171465
5O55L:01875:00260	chr1	27044834	+	Central Memory	FALSE	2.56494935746154	94455167	8921778572997889	0.108504580215269	0.0117732439276916	1	1	0	1	0.554455445544555	0.522388059701492	0.558441558441558	0.599700149925038	0.565743425657434	0.55767211639418	0.546364536354636	0.539557302213489	0.512967487032513	0.509403245298377	4.34866275544939	2.81433029381942	1.67388205411807	8.12207437536222	9.93953014388306	17.8346718598611	0	4.27666611901606	5.98896141688986	7.53849499941346	8.81818627792769	11.3450983543267	14.2270630999924	15.2675549716461	13.995977896758	16.064972367372	11.7304854571902	8.05229649953865	4.24849524204936	11.2378831728649	11.4772464725132	15.4314508838119	10.1433702198546	8.55275336681479	8.51338595307328
GXIEMIS01A7DVR	chr1	27053852	+	Active	TRUE	6.86484777797086	94446149	8920075060930201	0.108540760666751	0.0117810967261169	1	1	0	1	0.633663366336634	0.681592039800995	0.589410589410589	0.594202898550725	0.571742825717428	0.56397180140993	0.541654583454166	0.53678731606342	0.513598486401514	0.509164745417627	4.99891796632971	2.81433029381942	1.67388205411807	8.16706817834124	10.3006516356049	17.834509811052	0	0	6.36647044773144	7.45414107814668	9.66611829395794	11.2323116865015	14.2330208309309	15.2654417056563	13.988420463791	16.0659229173459	11.8005225338093	8.41582469702795	5.25227342804663	11.3500770694398	11.3791311806499	15.4332411905499	10.4469739585417	8.20001364817543	8.2534880283459
GXIEMIS01BHHLV	chr1	27058452	-	Active	FALSE	6.96413561241824	94441549	8919206177519401	0.108559215986868	0.0117851033756835	0	1	0	1	0.603960396039604	0.646766169154229	0.584415584415584	0.546726636681659	0.569243075692431	0.56097195140243	0.539864601353987	0.534982325088375	0.513627486372514	0.509413245293377	5.48944165814705	1.67388205411807	2.81433029381942	8.9089649723924	10.4444155201186	17.8344271413096	0	0	7.14991683613211	8.75258146914688	9.48128312042367	11.1694769506124	14.2360461996202	15.2643620253902	13.9845433759505	16.0664074364948	11.8344435869525	4.02535169073515	7.24279792279376	11.4027980501247	11.325112859927	15.4341531768081	10.572342040527	9.01687697476338	8.69332898912311
G13FKHM01AZKOE	chr1	27058646	+	Active	TRUE	6.96413561241824	94441355	8919169534236025	0.108559994319934	0.0117852723667441	1	1	0	1	0.653465346534653	0.621890547263682	0.617382617382617	0.553723138430785	0.56954304569543	0.561421928903555	0.540284597154028	0.534957325213374	0.513627486372514	0.509421745289127	4.3519400869962	2.81433029381942	1.67388205411807	8.88239170629585	10.4500470482532	17.8344236546528	0	0	7.29165620917446	8.7827830173932	9.46637696659242	11.1667381898124	14.2361735903303	15.2643164654206	13.9843795331783	16.0664278654051	11.8358491907602	5.52146091786225	7.09340462586877	11.4049615634423	11.3227692976077	15.4341916205651	10.5772989967893	9.04014499498007	8.66025403425689
5O55L:02496:01421	chr1	27061340	+	Central Memory	TRUE	6.7428806357919	94438661	8918660691472921	0.108570802718281	0.0117876192028919	1	1	0	1	0.504950495049505	0.517412935323383	0.566433566433566	0.549725137431284	0.548345165483452	0.56007199640018	0.540544594554054	0.533812330938345	0.513578486421514	0.509566245216877	5.66036639070454	2.81433029381942	1.67388205411807	8.41405243249672	10.525138731391	17.8343752355961	0	3.93182563272433	6.82979373751242	9.0980671294934	9.23249317661732	11.1279098337295	14.2379409385485	15.263683577797	13.9821015354098	16.0667115103391	11.8551667429114	7.98752447984877	5.59471137960184	11.4345313975422	11.289644404202	15.4347253208582	10.643709140482	9.31730959297342	8.03106018024062
G13FKHM01B2816	chr1	27073571	-	Active	TRUE	2.484906649788	94426430	8916350682544900	0.108619873809662	0.011798276986427	0	1	0	1	0.683168316831683	0.601990049751244	0.529470529470529	0.549225387306347	0.541645835416458	0.541472926353682	0.541364586354136	0.532982335088325	0.512934487065513	0.509997745001127	5.6966551955482	1.67388205411807	2.81433029381942	7.66246781520024	10.610266398327	17.8341553792766	0	7.41397029019044	8.66905554072548	7.47986413116503	7.34536484041687	10.9297620961454	14.2459258064753	15.2608051634901	13.9716934571485	16.0679982727568	11.9384611383322	7.33106030521863	2.484906649788	11.5587684332785	11.1236978129517	15.4371447919765	10.5306017624916	10.0587804369422	6.63331843328038
G13FKHM01AOSCN	chr1	27080393	+	Resting	TRUE	2.484906649788	94419608	8915062374873664	0.108647243851802	0.0118042235965929	1	1	0	1	0.415841584158416	0.447761194029851	0.524475524475524	0.531734132933533	0.531246875312469	0.536023198840058	0.539244607553924	0.529547352263239	0.512952487047513	0.510427744786128	8.21904769090487	2.81433029381942	1.67388205411807	9.09929707318286	10.4260539825051	17.8340327305405	0	8.53797573059877	8.68372406230387	8.52357279838028	9.03252863066006	10.7993918867533	14.2503519273826	15.2591960836133	13.965840806371	16.0687152626409	11.9820724774245	7.67042852219069	0	11.6218964550143	11.0175794120526	15.438491744833	10.329473983865	10.3150009991785	8.93353229607628
G13FKHM01ARKZN	chr1	27199786	-	Resting	TRUE	5.28320372873799	94300215	8892530549046225	0.109126251685447	0.0119085388069156	0	0	0	0	0.564356435643564	0.54726368159204	0.551448551448551	0.509245377311344	0.52044795520448	0.498825058747063	0.497085029149708	0.502912485437573	0.514690485309515	0.513750743124628	3.30831293668903	1.67388205411807	2.81433029381942	8.45083969086622	8.97157543975902	17.831883794885	8.71407489954152	6.72743172485086	7.69893619981345	8.89795568688403	9.59458184363272	10.8959056447978	14.3248016048693	15.2306078532051	13.8574439346705	16.0811809090086	12.5398842028242	7.99463231143183	0	12.34976598028	10.9710906543299	15.461775937406	9.30328411761892	9.69455504431588	9.00883599576545
5O55L:02541:01106	chr1	27484392	-	Central Memory	FALSE	5.38449506278909	94015609	8838934735640881	0.110268098389211	0.0121590535223728	0	0	0	0	0.504950495049505	0.54726368159204	0.549450549450549	0.550224887556222	0.5001499850015	0.510174491275436	0.512584874151259	0.51560242198789	0.505420494579505	0.51889224055388	4.97304472940481	0	0	7.71378461659875	7.88269220628903	17.8267425149177	7.98684490116138	6.45047042214418	5.47646355193151	7.42714413340862	7.32448997934853	11.0468501099423	14.4826817652787	15.1589707452382	13.5387275411015	16.1102841202406	11.4882946004734	7.86403565907245	0	12.0276574489664	11.9629878323105	15.447306653009	9.65374331942474	8.00001409367807	7.59135704669855
5O55L:02567:02531	chr1	27565148	+	Central Memory	TRUE	3.85014760171006	93934853	8823756608131609	0.110592093569949	0.0122306111601844	1	1	0	1	0.455445544554455	0.487562189054726	0.531468531468531	0.536231884057971	0.501249875012499	0.530223488825559	0.551534484655153	0.531812340938295	0.504748495251505	0.52095773952113	8.6495792546722	2.74423425699322	0	7.96415571884094	8.14380797677148	17.8252788667843	0	10.1662748044549	5.23644196282995	7.51752085060303	9.1848174147451	9.7690414559832	14.5232867114032	15.1376729819468	13.4261102176985	16.1183901076017	9.72978871303306	5.83773044716594	0	11.3686277515204	11.2396064153542	15.4313865017288	9.76806866542839	11.3354362137582	8.05102220819068
5O55L:02400:00678	chr1	27584015	-	Central Memory	FALSE	3.73766961828337	93915986	8820212426352196	0.110667788466613	0.0122473594040911	0	1	0	1	0.594059405940594	0.631840796019901	0.561438561438561	0.537231384307846	0.553544645535446	0.565221738913054	0.541514584854151	0.525022374888126	0.505114494885505	0.52076223961888	7.57313697144745	0	2.74423425699322	9.43484299932802	10.0127454634726	17.8249366061759	0	8.93550871150322	6.58340922215876	8.29978317194979	6.89467003943348	10.3361786468979	14.5325402669875	15.132631138377	13.3978655754167	16.1202744755951	7.57967882309046	8.12888014212564	5.55295958492162	11.1227823729598	10.9546238131795	15.427630271154	1.09861228866811	11.34805082178	9.99897953399535
GXIEMIS01AOIVA	chr1	27597634	+	Active	FALSE	1.94591014905531	93902367	8817654528202689	0.110722428250239	0.0122594561176293	1	1	0	1	0.534653465346535	0.626865671641791	0.612387612387612	0.556221889055472	0.582841715828417	0.584370781460927	0.538574614253857	0.516827415862921	0.505652494347506	0.52044673977663	6.43064863161651	2.74423425699322	0	9.50487391937707	10.4892722147676	17.8246894751487	0	8.42595471098197	0	9.0918946167697	9.58918768218006	9.75318778176491	14.5391670597532	15.1289758595422	13.3769699362274	16.1216324889664	9.65355074632661	5.91079664404053	4.11087386417331	10.8981642358054	10.6827894932943	15.4249100696611	9.51944141180126	11.1729812078556	10.4807467756441
RSHY_112C_117_054	chr1	27600542	+	Bcl-2 transduced	TRUE	1.79175946922805	93899459	8817108400492681	0.110734095222174	0.0122620398446735	1	1	0	1	0.485148514851485	0.611940298507463	0.605394605394605	0.5952023988006	0.582241775822418	0.578521073946303	0.536444635553644	0.515482422587887	0.505705494294506	0.52032573983713	6.30973456629856	2.74423425699322	0	9.26074827452003	10.56710293049	17.8246366985276	0	7.4121603349452	4.27666611901606	9.37509180757667	9.77075584008217	9.56808474387294	14.5405763755234	15.1281936312547	13.3724510535324	16.1219222202944	9.82471487137073	5.31811999384422	0	10.8428891589074	10.6137622167567	15.4243282781189	9.71293219081507	11.1312696526137	10.5592183910856
GXIEMIS01A5MYF	chr1	27772026	+	Active	FALSE	1.09861228866811	93727975	8784933297600625	0.111422093508044	0.0124148829217153	0	1	0	1	0.633663366336634	0.616915422885572	0.651348651348651	0.655672163918041	0.564043595640436	0.574121293935303	0.548244517554825	0.502117489412553	0.511927488072512	0.525412737293631	6.42575885725267	0	3.95125141085953	5.02388052084628	10.6991461940492	17.8215195395532	0	8.36730010184162	6.30809844150953	8.57376254290413	10.3317573132976	11.954362424648	14.4909086512706	15.0809491361214	13.0617318805643	16.1388608540454	12.1546161799362	8.72502003861855	4.71849887129509	11.6970038110392	11.7803997280507	15.3894075066553	8.98894529119609	9.20923976653215	9.03777110662491
G13FKHM01AQNBT	chr1	27774345	-	Active	TRUE	1.09861228866811	93725656	8784498592630336	0.111431397396599	0.0124169563257587	1	1	0	1	0.712871287128713	0.691542288557214	0.595404595404595	0.598700649675162	0.573642635736426	0.570071496425179	0.548974510254897	0.501937490312548	0.511950488049512	0.525460737269631	3.37455438572991	3.95125141085953	0	7.57814547241947	10.6454010874582	17.8214773191554	0	8.28197705886776	6.94119005506837	7.99699040583765	10.2531932677181	11.9691660667636	14.4897276904201	15.0802946960866	13.0567917895037	16.1390879624564	12.1667495271337	8.45041215772589	6.60258789218934	11.7161111769435	11.7979916188886	15.3889268108124	9.24309793621435	8.9450718943613	9.28117155273677
G13FKHM01AUUK5	chr1	27783867	-	Resting	FALSE	1.09861228866811	93716134	8782713771905956	0.111469599909242	0.0124254717039264	1	1	0	1	0.475247524752475	0.537313432835821	0.53946053946054	0.558220889555222	0.57004299570043	0.573921303934803	0.552944470555294	0.501267493662532	0.512009487990512	0.525489737255131	5.56866572623521	3.95125141085953	0	7.39141523467536	10.3882874254777	17.8213039401264	0	8.07930819205196	4.46590811865458	6.94793706861497	9.84432124186691	12.0277530701155	14.4848638969182	15.077603013993	13.0362475992463	16.1400199474903	12.2150819396878	8.06148686687133	0	11.7909510633887	11.8671464002914	15.3869506092567	9.89621114356535	7.4121603349452	9.9162063249439
GXIEMIS01BLSB2	chr1	27784691	+	Active	FALSE	0.693147180559945	93715310	8782559328396100	0.111472905818758	0.0124262087316777	0	1	0	1	0.495049504950495	0.45273631840796	0.567432567432567	0.560219890054973	0.575942405759424	0.569921503924804	0.5530044699553	0.501507492462538	0.511979488020512	0.525492737253631	6.23494562238654	0	3.95125141085953	7.80220931624712	10.3625882098102	17.8212889351088	0	7.78447323573647	6.81454289725996	5.37989735354046	9.79962591300204	12.0326652393757	14.4844418872651	15.0773697444303	13.0344497753502	16.1401005573391	12.2191566750781	8.05674377497531	0	11.7971716414861	11.8729119197994	15.3867794120623	9.93687397155376	7.81601383915903	9.9560800026553
G13FKHM01BFTXT	chr1	27785807	-	Resting	FALSE	0.693147180559945	93714194	8782350157069636	0.1114773832399	0.0124272069740155	1	1	0	1	0.574257425742574	0.527363184079602	0.593406593406593	0.616191904047976	0.572342765723428	0.570021498925054	0.552954470455295	0.501657491712541	0.511897488102512	0.525497737251131	5.5447970781691	3.95125141085953	0	8.17807746384961	10.3266943421204	17.8212686124202	0	7.16006920759613	7.54327334670545	5.59098698051086	9.73571957674968	12.0392798903538	14.4838700464139	15.0770537246011	13.032009693853	16.140209722455	12.2246490311031	7.62021477057445	0	11.8055353756583	11.8806679372467	15.3865475011632	9.98943586467249	8.18757739559151	10.0076673714458
G13FKHM01AZ0IF	chr1	27786364	-	Resting	TRUE	0.693147180559945	93713637	8782245759767769	0.111479617938444	0.0124277052157015	1	1	0	1	0.742574257425743	0.651741293532338	0.661338661338661	0.619190404797601	0.574642535746425	0.571871406429678	0.552874471255287	0.501872490637547	0.511904488095512	0.525501237249381	5.04094105954132	3.95125141085953	0	8.32336569443608	10.3082857716566	17.8212584691317	0	6.59304453414244	7.19368581839511	5.55295958492162	9.70222779472192	12.0425649921118	14.4835845160111	15.0768959604892	13.0307896085148	16.1402642027368	12.227379043557	7.30114780585603	5.99146454710798	11.8096837239461	11.8845166072291	15.3864317333957	10.0146710814967	8.33158624363075	10.0324522838171
5O55L:00533:00691	chr1	27787280	+	Central Memory	FALSE	1.09861228866811	93712721	8782074077223841	0.111483292954363	0.0124285246079484	0	1	0	1	0.643564356435644	0.616915422885572	0.592407592407592	0.581709145427286	0.575642435756424	0.574321283935803	0.553144468555314	0.50241748791256	0.511918488081512	0.525510737244631	5.42796449205286	0	3.95125141085953	8.52416880515266	10.277255573901	17.8212417880242	0	4.94875989037817	6.0282785202307	7.06817200038804	9.6445872815098	12.0479440643337	14.4831147769896	15.0766364594494	13.0287799059807	16.1403537904271	12.2318524717676	6.33859407820318	0	11.816468583353	11.8908138053082	15.3862413213485	10.0548343050307	8.53089883847235	10.0719214540448
5O55L:02537:02385	chr1	27792716	+	Central Memory	FALSE	1.38629436111989	93707285	8781055262071225	0.111505102328311	0.0124333878452471	0	1	0	1	0.673267326732673	0.73134328358209	0.611388611388611	0.595702148925537	0.566143385661434	0.565671716414179	0.549924500754992	0.502867485662572	0.511411488588511	0.525507737246131	5.98981354120529	0	3.95125141085953	9.25636481028746	10.0701877284271	17.8211427883019	0	5.54517744447956	0	8.79633893284573	9.21054035197885	12.0792841824587	14.4803225623469	15.0750950639206	13.0167695011867	16.1408852832981	12.2579959913936	8.48611523584538	5.95064255258773	11.8558127950937	11.9273899568752	15.3851105748272	10.2146053504655	9.2596066132791	10.0561657201778
5O55L:02455:01250	chr1	27981644	-	Central Memory	TRUE	1.38629436111989	93518357	8745683095979449	0.112263086397686	0.0126030005675344	0	0	0	0	0.554455445544555	0.562189054726368	0.496503496503497	0.488755622188906	0.5003499650035	0.491475426228689	0.509854901450985	0.502112489437553	0.528875471124529	0.526513736743132	4.14206971834886	0	0	5.65948221575962	8.44741429680832	17.8176959523919	9.29917508567667	8.75888368001702	0	9.53198899399124	7.69165682281055	12.0667760948435	14.3780916592947	15.0199919329462	12.4721492415294	16.1591839460174	12.8981867926948	8.49043845410742	5.61312810638807	9.92676452944062	12.737535842046	15.3449953253806	7.22329567956231	8.33591109419694	8.18060094759445
GXIEMIS01AT2SN	chr1	28086110	-	Active	FALSE	5.46383180502561	93413891	8726155031759881	0.112682206717551	0.0126972797107369	0	1	1	0	0.564356435643564	0.592039800995025	0.602397602397602	0.585707146426787	0.578042195780422	0.574471276436178	0.568524314756852	0.553902230488848	0.528403471596528	0.526161236919382	3.22736828941108	0	1.23231533322626	9.48364457648201	9.51192534959696	17.8157849429277	0	8.61341204915678	6.25958146406492	7.1066061377273	8.70051424854327	11.1494848281173	14.3167287780708	14.9881669834153	11.9608176787183	16.1691600841591	13.1304367002549	7.19893124068817	5.12989871492307	11.0812190456568	12.5145494999887	15.3221030115542	10.7210181603861	11.5139149752434	9.46537011215271
G13FKHM01A7ND0	chr1	28137629	+	Resting	TRUE	4.52178857704904	93362372	8716532505466384	0.112888902290839	0.0127439042604306	1	1	0	1	0.455445544554455	0.472636815920398	0.57042957042957	0.578710644677661	0.590640935906409	0.591620418979051	0.560034399656003	0.547947260263699	0.527972472027528	0.526423736788132	5.10471274429465	1.83035819411494	0	9.87462500785103	9.88297867590459	17.8148411531734	0	7.81963630236759	5.30826769740121	6.62671774924902	8.3133619511344	9.79862691191995	14.2850215658921	14.9720910806276	11.5615441858727	16.1740435657732	13.2277534926241	8.6079475546847	0	9.50457592339781	12.3047906484673	15.3106173948661	10.7229589664296	10.9610347615856	9.88257030428074
G13FKHM01ADZ76	chr1	28326294	+	Active	TRUE	3.13549421592915	93173707	8681339676121849	0.113645831197347	0.012915374948536	0	1	0	1	0.663366336633663	0.601990049751244	0.66033966033966	0.590704647676162	0.587241275872413	0.591470426478676	0.572884271157288	0.571502142489288	0.538290461709538	0.530464734767633	3.13482690237836	0	0.315630841420989	8.74273386733017	10.5829667503307	17.8113773271215	0	7.31521838975297	7.21229446850034	4.91998092582813	8.17498453294309	11.8822865978475	14.1594881303862	14.9109106931869	11.3339782088152	16.1917262448995	12.9545954016179	7.17395831975679	6.06378520868761	11.6632316212211	10.376175076911	15.2673932015295	10.6754921231736	10.5683124160915	8.83680988239836
G13FKHM01AD3ES	chr1	28346948	+	Resting	TRUE	3.46573590279973	93153053	8677491283220809	0.113728695584674	0.0129342161993915	0	1	0	1	0.594059405940594	0.646766169154229	0.616383616383616	0.606696651674163	0.598540145985402	0.602369881505925	0.601793982060179	0.572267138664307	0.538784461215539	0.531741734129133	5.93266642138865	0	0.315630841420989	10.2005876359662	11.0039481320619	17.8109973969509	0	8.95027346655738	0	8.25270667656764	10.0943145023738	12.0157289976333	14.1447373237266	14.9039799138993	11.5547293772514	16.1936431935759	12.9045083173361	5.44673737166631	6.08221891037645	11.4675619232187	9.3441717196097	15.2625457694399	11.0656378620082	10.9943532470054	10.2232858338872
GXIEMIS01A7K3J	chr1	28355594	-	Active	FALSE	2.70805020110221	93144407	8675880555381649	0.113763383562443	0.0129421074395754	1	1	0	1	0.693069306930693	0.656716417910448	0.622377622377622	0.622188905547226	0.614138586141386	0.613969301534923	0.608993910060899	0.571042144789276	0.539455460544539	0.532024233987883	3.72514572949656	0.315630841420989	0	10.2089113064641	10.9938324267858	17.8108383109777	0	4.51085950651685	6.28226674689601	7.73280753042202	10.2028511297617	12.0667013768321	14.1384972723001	14.9010642869034	11.6343906022514	16.1944445603356	12.8827728124198	5.66988092298052	4.29045944114839	11.3727319294722	7.93236215433975	15.2605095813101	11.1924722361879	10.9924029782254	10.4963446742514
GXIEMIS01BZUNM	chr1	28355919	+	Active	TRUE	2.70805020110221	93144082	8675820011622724	0.113764687470929	0.0129424041153582	0	1	0	1	0.673267326732673	0.651741293532338	0.597402597402597	0.610194902548726	0.61953804619538	0.613869306534673	0.608973910260897	0.570952145239274	0.539472460527539	0.532060733969633	4.15001639427156	0	0.315630841420989	10.1968658705328	10.988355823412	17.8108323305002	0	4.35670882668959	6.75693238924755	7.8659554139335	10.1907320292569	12.0685676543236	14.1382619499853	14.9009545235919	11.6372647392258	16.1944746709011	12.8819464974197	6.42162226780652	5.23110861685459	11.3689858080856	7.80832305039106	15.2604329608252	11.1969399353348	10.9869185192086	10.5052866936368
G13FKHM01A1E5L	chr1	28358690	+	Resting	TRUE	3.85014760171006	93141311	8675303814798721	0.113775804795287	0.0129449337568152	0	1	0	1	0.613861386138614	0.597014925373134	0.629370629370629	0.627186406796602	0.627637236276372	0.613919304034798	0.610263897361026	0.57121214393928	0.539386460613539	0.532245233877383	5.39772410775998	0	0.315630841420989	10.0878071119928	10.940401726734	17.8107813385761	0	7.70706265537047	1.09861228866811	7.86787149039632	10.0809640576669	12.0843399452072	14.1362533036525	14.9000181751099	11.6614402931789	16.1947313614024	12.8748733410907	7.28824440102012	6.53813982376767	11.3364627118193	0	15.2597794442591	11.2342427763152	10.9388937653004	10.5784453038959
G13FKHM01A3J8E	chr1	28370078	+	Resting	TRUE	3.43398720448515	93129923	8673182557985929	0.113821493748655	0.0129553324391752	0	1	0	1	0.495049504950495	0.517412935323383	0.603396603396603	0.589205397301349	0.60993900609939	0.615869206539673	0.610673893261067	0.572967135164324	0.53977646022354	0.532958733520633	5.3901722626446	0	0.315630841420989	9.44620269569817	10.7149065381741	17.8105717493686	0	7.24850407237061	4.90527477843843	8.47303229563047	9.43316387207947	12.1466675922376	14.1279557283272	14.896160824383	11.7550791727958	16.1957855930483	12.8452677370808	7.539027055824	0	11.1904448869758	9.34031544839793	15.257089188924	11.3744217307191	10.7130167878368	10.6995748218827
ID12H9	chr1	28385721	+	Jurkat	TRUE	2.94443897916644	93114280	8670269139918400	0.113884253873133	0.0129696232802402	0	1	0	1	0.633663366336634	0.641791044776119	0.659340659340659	0.635182408795602	0.638536146385361	0.630518474076296	0.605663943360566	0.574187129064355	0.541318458681541	0.533766233116883	6.3866900522994	0	0.315630841420989	7.86901937649902	10.2880354123889	17.8102837778439	0	8.66905554072548	8.32893404195553	7.41577697541539	7.90322680873073	12.2264045445021	14.1164444360918	14.8908378428957	11.8708935724125	16.1972319171687	12.803116331695	8.14583961293684	6.22851100359118	10.9471507497192	10.2047396345166	15.2533819107258	11.3701399562217	10.2851379958783	10.2644433206583
5O55L:02497:01488	chr1	28391217	+	Central Memory	FALSE	0.693147180559945	93108784	8669245657958656	0.113906303968647	0.0129746460837978	0	1	0	1	0.534653465346535	0.606965174129353	0.632367632367632	0.628685657171414	0.621437856214379	0.628568571571421	0.602683973160268	0.576307118464408	0.541897458102542	0.534263232868384	9.21862229117333	0	0.315630841420989	9.00097644407034	10.0809221877567	17.810182582453	0	5.78074351579233	5.59098698051086	7.22766249872865	8.26204284396694	12.2529753152164	14.1123684039514	14.8889609239332	11.9085960967459	16.1977395714345	12.787874772085	5.72031177660741	0	10.8453680554093	10.3898257926508	15.2520761288211	11.3046458953046	10.0773568225151	10.0518213470418
G13FKHM01B3YH2	chr1	28394707	+	Resting	TRUE	0.693147180559945	93105294	8668595770826436	0.113920305939779	0.0129778361054129	0	1	0	1	0.534653465346535	0.45771144278607	0.619380619380619	0.631184407796102	0.621437856214379	0.623968801559922	0.599884001159988	0.578222108889456	0.542255457744542	0.534421232789384	6.45625229185645	0	0.315630841420989	9.35884658027541	9.92294698369235	17.8101183173268	0	7.53155238140729	7.0352685992811	5.57972982598622	5.95064255258773	12.2694886618949	14.1097714424977	14.8877672353592	11.9318199933901	16.1980618018553	12.7780742684879	6.84161547647759	0	10.7749064336147	10.4917463281986	15.2512460617973	11.2607134911587	9.91877017606729	9.88877992366385
G13FKHM01BSEFX	chr1	28401226	+	Resting	TRUE	0	93098775	8667381906500625	0.113946460338007	0.0129837958235609	0	1	0	1	0.633663366336634	0.666666666666667	0.651348651348651	0.655672163918041	0.618538146185381	0.624518774061297	0.59570404295957	0.577067114664427	0.542870457129543	0.534964232517884	4.1023383741676	0	0.315630841420989	9.4844811738613	9.53777186394525	17.8099982649003	0	8.59118687132456	0	8.12444685571585	5.58724865840025	12.2996221854082	14.104902417896	14.8855337107791	11.9738063583116	16.1986634207626	12.7595065075328	7.37023064180708	4.94875989037817	10.6283029594229	10.6581060551842	15.2496937247711	11.1730935910826	9.53162645184174	9.48713842782588
5O55L:00689:02214	chr1	28401267	+	Central Memory	FALSE	0	93098734	8667374272402756	0.113946624831077	0.0129838333103942	0	1	0	1	0.673267326732673	0.661691542288557	0.649350649350649	0.659670164917541	0.618538146185381	0.624568771561422	0.595554044459555	0.577037114814426	0.542875457124543	0.534971232514384	3.72528280081628	0	0.315630841420989	9.48135938353142	9.53481232087482	17.809997509808	0	8.58354257195777	0	8.11222795834972	5.73009978297357	12.299808860028	14.1048717199559	14.8855196476566	11.9740649232775	16.1986672033842	12.7593886313171	7.39572160860205	5.2040066870768	10.627309417364	10.6590694803524	15.2496839540157	11.1725174934954	9.52864863796972	9.48402493478411
5O55L:01124:01212	chr1	28401533	+	Central Memory	FALSE	0	93098468	8667324743947024	0.113947692030023	0.012984076518969	0	1	0	1	0.594059405940594	0.611940298507463	0.623376623376623	0.644177911044478	0.618738126187381	0.623968801559922	0.595334046659533	0.576947115264424	0.542906457093543	0.534986232506884	5.18634042777199	0	0.315630841420989	9.46086560003161	9.51539565248531	17.8099926109025	0	8.53247581494739	0	8.02910705461974	6.35262939631957	12.3010191228391	14.1046725348171	14.8854284040577	11.975740820369	16.1986917439475	12.7586235357435	7.54697411751653	6.10479323241498	10.6208394217929	10.665297550121	15.2496205609419	11.1687718015852	9.50911074141338	9.46358626710684
5O55L:02063:00344	chr1	28566339	-	Central Memory	FALSE	8.54539184577492	92933662	8636665532730244	0.114608898005514	0.0131351995020383	0	0	0	0	0.524752475247525	0.477611940298507	0.615384615384615	0.584707646176912	0.541745825417458	0.540322983850807	0.533794662053379	0.534142329288354	0.546849453150547	0.535983232008384	5.54931949954656	3.78983503226405	4.09712735333147	8.09559870137819	8.12088602109284	17.8069527659578	7.45645455517621	6.14418563412565	7.30114780585603	7.11476944836646	8.17835816560584	12.8602866715879	13.9729432745831	14.8272329168132	12.6874488610709	16.2137817600924	12.1157649324986	7.38461038317697	0	11.4680536141747	12.2436044332515	15.2095505937451	11.2427820209938	11.4061862215261	7.9820748750812
5O55L:01965:01536	chr1	28656656	+	Central Memory	FALSE	6.4377516497364	92843345	8619886710789025	0.114971252167913	0.0132183888250579	1	1	0	1	0.504950495049505	0.462686567164179	0.529470529470529	0.511744127936032	0.538746125387461	0.545622718864057	0.538734612653873	0.546242268788656	0.542767457232543	0.533741233129383	6.50359842291119	4.09712735333147	3.78983503226405	6.05208916892442	6.89770494312864	17.8052829418572	0	8.22335889947926	5.64897423816121	8.71111388405354	8.73423818426858	13.0711606052353	13.8926428807272	14.7938430717149	12.9335656957086	16.2219558116463	11.4340229403742	8.18813341451048	0	12.0851584629456	12.6047346650186	15.1868907537639	12.0236150794874	5.50125821054473	5.06890420222023
G13FKHM01BEHY4	chr1	28700436	+	Active	TRUE	3.3322045101752	92799565	8611759264189225	0.115146898671117	0.0132588082735765	1	1	0	1	0.623762376237624	0.656716417910448	0.605394605394605	0.604197901049475	0.525247475252475	0.531473426328684	0.560174398256017	0.55801720991395	0.542677457322543	0.535528232235884	3.03990026279677	4.09712735333147	3.78983503226405	8.07930819205196	8.21770840684531	17.8044725116919	0	9.62489735676257	6.59167373200866	6.86380339145295	9.04050059268428	13.1593180635181	13.8512685520506	14.7772475837859	13.0340937546099	16.2258941622881	10.7920575918097	7.70796153183549	0	11.8014222054898	12.7418230500554	15.1757191239655	12.2568798217814	10.6925129333644	8.24931374626064
IBB2E3	chr1	28715867	-	Jurkat	FALSE	1.09861228866811	92784134	8608895522129956	0.115208808246058	0.0132730694974771	0	1	0	1	0.712871287128713	0.651741293532338	0.602397602397602	0.577211394302849	0.57044295570443	0.563871806409679	0.566374336256637	0.56081219593902	0.542858457141543	0.536294231852884	8.28264411203913	3.78983503226405	4.09712735333147	9.83403028752091	9.85937891291007	17.8041867052806	0	7.89506349809157	0	8.50126704086598	9.16586588187435	13.1886266602849	13.8362676315924	14.7713319549516	13.0672480515087	16.2272786117555	10.410365394054	7.62851762657506	4.81218435537242	11.678533119442	12.7859867362137	15.1717515570681	12.3276484794253	10.9929918221735	9.86557797946291
5O55L:01672:01977	chr1	28944968	-	Central Memory	TRUE	6.07534603108868	92555033	8566434133631089	0.11612796744045	0.0134857048218503	1	1	0	1	0.445544554455446	0.577114427860697	0.568431568431568	0.522738630684658	0.553944605539446	0.551722413879306	0.523944760552394	0.523877380613097	0.546045453954546	0.554834722582639	9.07738393610391	2.6887450500442	0	9.47868670812122	10.1099731269542	17.799933756693	0	7.78779687818117	5.30330490805908	10.1632715679453	6.99393297522319	13.545478470739	13.5821563044032	14.6791196637432	13.4621002792023	16.247610927273	12.1848643307181	7.08422642209792	0	11.5216968833573	13.0808307137519	15.1109153041696	10.844412358702	10.8405020559503	10.0960481773725
GXIEMIS01AMBOZ	chr1	29077014	-	Active	FALSE	0.693147180559945	92422987	8542008526002169	0.116657739440497	0.0136090281713668	0	1	0	1	0.564356435643564	0.646766169154229	0.584415584415584	0.602698650674663	0.566843315668433	0.572771361431928	0.544674553254467	0.531127344363278	0.542322457677542	0.574126212936893	3.33576730869357	0	3.49530987482912	9.43348392329039	9.44935727244668	17.7974742602177	0	7.43955930913332	1.79175946922805	5.42934562895444	10.3322133542188	13.7050269416077	13.3997329584307	14.6218341800999	13.6343902793467	16.2591446777284	11.7846763065906	8.74623928838306	5.37063802812766	12.3584803787366	12.7588450709836	15.0740931310918	10.3022972289774	11.2997693725328	9.42569365781533
GXIEMIS01BELOT	chr1	29081785	+	Active	FALSE	1.38629436111989	92418216	8541126648622656	0.116676880817079	0.0136134945172029	1	1	0	1	0.534653465346535	0.587064676616915	0.596403596403596	0.570214892553723	0.59014098590141	0.570421478926054	0.541784582154178	0.531292343538282	0.542167457832542	0.574293212853394	6.90495945492395	3.49530987482912	0	9.75678407334392	9.76829764247444	17.7973852819646	0	6.09582456243222	2.19722457733622	8.41272116981953	10.1633486867855	13.7103411351582	13.392476007146	14.6197016729173	13.640092318351	16.2595589278515	11.7476417926371	7.32383056620232	4.33073334028633	12.3787562393457	12.7450249786208	15.0727369789898	10.1278303844258	11.3571367776743	9.75115189123243
5O55L:01831:02185	chr1	29084596	+	Central Memory	TRUE	1.6094379124341	92415405	8540607081314025	0.116688158622481	0.0136161263627054	1	1	0	1	0.603960396039604	0.597014925373134	0.633366633366633	0.626186906546727	0.575642435756424	0.575971201439928	0.541014589854101	0.530662346688267	0.541986458013542	0.574404712797644	6.78838193817783	3.49530987482912	0	9.73766906784119	9.75243207761617	17.7973328536363	0	6.71174039505618	7.94449216393216	8.23270600986098	10.0486263182024	13.7134590060868	13.3881755371973	14.6184431000962	13.6434367135438	16.2598029173545	11.7251617477124	7.14913159855741	0	12.3905127898652	12.7367920689066	15.0719370931109	10.0087030576804	11.38945755097	9.74208564599468
G13FKHM01A377K	chr1	29254978	-	Resting	TRUE	0.693147180559945	92245023	8509144268270529	0.117371735655575	0.0137761243308023	0	1	0	1	0.544554455445545	0.562189054726368	0.596403596403596	0.597701149425287	0.592740725927407	0.5973201339933	0.557034429655703	0.555247223763881	0.535676464323536	0.572546713726643	3.79131315305746	0.0201230661462455	3.61904962533307	7.13009851012558	9.47347357150655	17.7941498931398	0	7.84149292446001	7.24208235925696	6.65286302935335	7.70120018085745	13.8863091315229	13.0854151202659	14.5390390179726	13.8277345397369	16.2744816876556	10.7500637239971	8.73262709966039	6.02102334934953	12.9260832514922	12.0414868757064	15.0222188175188	5.90263333340137	12.4412910020762	6.07993319509559
GXIEMIS01A1PH4	chr1	29264894	+	Active	FALSE	0.693147180559945	92235107	8507314963301449	0.117411518906507	0.0137854647719329	1	1	0	1	0.712871287128713	0.716417910447761	0.615384615384615	0.624187906046976	0.6000399960004	0.5985200739963	0.56860431395686	0.560117199414003	0.535122464877535	0.572394713802643	5.1908656836296	3.61904962533307	0.0201230661462455	9.32053916427426	10.040026916675	17.7939643368408	0	8.76639427704974	0	9.2771575450135	7.26122509197192	13.8955049567786	13.0646219701273	14.5342177796677	13.8374823994407	16.275329373322	10.7648784944286	7.97762509878459	5.04342511691925	12.9499295752483	11.9812589503017	15.0192477345322	9.23815007261545	12.4013145407773	8.57224939716431
GXIEMIS01BAMS5	chr1	29265446	-	Active	FALSE	0.693147180559945	92234555	8507213136048025	0.117413733544921	0.0137859848249576	0	1	0	1	0.752475247524752	0.671641791044776	0.644355644355644	0.624687656171914	0.595940405959404	0.595970201489926	0.569224307756922	0.560542197289014	0.535042464957535	0.572372213813893	4.21682802527767	0.0201230661462455	3.61904962533307	9.36879605766816	10.0638190914385	17.7939540063537	0	8.84893999503012	0	9.32750099174976	6.77078942390898	13.8960143900728	13.0634516627245	14.5339487086484	13.8380222575064	16.275376540848	10.7531469081117	8.15104494568502	4.9416424226093	12.9512404808869	11.9777971985364	15.019082081788	9.29044461621784	12.3990414849694	8.67162954472066
5O55L:00837:00220	chr1	29268602	-	Central Memory	TRUE	1.09861228866811	92231399	8506630961497201	0.117426395499332	0.0137889583599654	0	1	0	1	0.762376237623762	0.696517412935323	0.564435564435564	0.574712643678161	0.605639436056394	0.5975201239938	0.573744262557374	0.561657191714041	0.534959465040535	0.572419713790143	3.96611293156017	0.0201230661462455	3.61904962533307	9.6073027675926	10.1899438740621	17.7938949408674	0	9.22256534159875	3.13549421592915	9.57491403870827	2.63905732961526	13.8989220464569	13.0567341283059	14.5324089325094	13.8411032531636	16.275646173337	10.6832939647565	8.79830371848498	5.12989871492307	12.9587026197983	11.9577715298022	15.0181344529209	9.54609806765953	12.3859453730544	9.10397935598477
GXIEMIS01BCZ2X	chr1	29275053	+	Active	FALSE	1.09861228866811	92224948	8505441033602704	0.117452277079783	0.0137950373912261	1	1	0	1	0.663366336633663	0.592039800995025	0.555444555444555	0.571214392803598	0.592040795920408	0.597970101494925	0.581354186458135	0.563507182464088	0.534373465626534	0.572460213769893	4.77235564798151	3.61904962533307	0.0201230661462455	9.55144472092396	10.4068352864462	17.7937741976133	0	8.56883642456808	4.27666611901606	9.15080265925999	8.62980733578537	13.9048392479091	13.0428611902899	14.5292541683229	13.8473715624723	16.2761970876864	10.5232572632913	6.95463886488099	1.94591014905531	12.9737844796633	11.9155465326267	15.0161946604336	9.92529796679998	12.3586306291184	9.64484634886876
G13FKHM01BGJV4	chr1	29277410	+	Resting	FALSE	0.693147180559945	92222591	8505006290753281	0.11746173342533	0.0137972588192833	1	1	0	1	0.475247524752475	0.477611940298507	0.563436563436563	0.575212393803098	0.593140685931407	0.594170291485426	0.583124168758312	0.564657176714116	0.534044465955534	0.572433213783393	6.4644207183368	3.61904962533307	0.0201230661462455	9.36802764781178	10.4756528365353	17.7937300780488	0	7.97522083865341	6.52356230614951	8.86290829511863	8.98130449495713	13.9069925103568	13.0377440462814	14.5280990260352	13.8496520475192	16.2763982994222	10.4577461592236	6.14203740558736	0	12.9792386873255	11.899662967739	15.0154849794004	10.0344280917967	12.3484615691492	9.78689755492675
G13FKHM01BHNMA	chr1	29312907	+	Resting	TRUE	7.57558465155779	92187094	8498460300164836	0.117604148316244	0.0138307357011892	1	1	0	1	0.613861386138614	0.577114427860697	0.586413586413586	0.615692153923038	0.595440455954405	0.60041997900105	0.600793992060079	0.584882075589622	0.531874468125532	0.572700213649893	6.74083830951261	3.61904962533307	0.0201230661462455	8.23668532271246	11.1695756318087	17.7930653910377	0	7.97004930497614	5.36597601502185	5.25227342804663	7.61529833982581	13.9388726682675	12.9573330617204	14.5105389679021	13.883382267851	16.2794237116532	6.37672694789863	8.41316512099219	5.53733426701854	13.057974178451	11.6237510200591	15.0047356473699	10.9732716053674	12.1813085303836	10.8836165604335
G13FKHM01AY2N5	chr1	29314417	-	Active	TRUE	5.66988092298052	92185584	8498181897421056	0.117610206475674	0.0138321606672507	0	1	1	0	0.554455445544555	0.54726368159204	0.54045954045954	0.572213893053473	0.592240775922408	0.6029198540073	0.599354006459935	0.586522067389663	0.531828468171532	0.572725713637143	6.52962835017658	0.0201230661462455	3.61904962533307	8.57300625623545	11.1906381450311	17.7930371062467	0	8.39004140575575	7.45240245122364	7.43897159239586	8.17159948034546	13.9402065329888	12.9537648279419	14.5097851028102	13.8847921877565	16.2795522063365	7.64873978895624	8.09193345597989	4.34380542185368	13.0611898549695	11.6101429156856	15.004275811441	10.9988445484836	12.1735391231927	10.9115549559937
GXIEMIS01A3CI6	chr1	29384006	+	Active	FALSE	4.72738781871234	92115995	8485356534840025	0.117889399360814	0.0138979104816536	1	1	0	1	0.603960396039604	0.641791044776119	0.584415584415584	0.60519740129935	0.598440155984402	0.600069996500175	0.598624013759862	0.571017144914275	0.534537465462535	0.569901715049142	3.88042670664425	3.61904962533307	0.0201230661462455	8.44526745184465	11.0618613455439	17.7917327207026	0	8.5422759717837	8.91851640035707	5.06890420222023	10.8603826552522	13.999824295714	12.7737558045434	14.4744114722689	13.9477021784948	16.2854560963805	11.1800646991308	7.98412195870293	4.53259949315326	13.1991744072893	10.6120404532459	14.9828513276157	11.7706172921223	11.7281094225985	11.7264953344901
GXIEMIS01A9KTK	chr1	29386670	+	Active	FALSE	5.04342511691925	92113331	8484865747915561	0.117900087398378	0.0139004306085452	1	1	0	1	0.663366336633663	0.671641791044776	0.631368631368631	0.629685157421289	0.607639236076392	0.5997200139993	0.595694043059569	0.571082144589277	0.535780464219536	0.569824715087642	5.65150946396103	3.61904962533307	0.0201230661462455	7.59538727885397	11.0191372107885	17.7916827525001	0	8.96072450033086	9.20964012686179	5.06890420222023	10.9102769072174	14.0020374266927	12.766176885582	14.473032115284	13.9500335837581	16.2856814173306	11.216552401697	8.6301646700754	5.65948221575962	13.2040963480859	10.5442092190423	14.9820219646335	11.7909964990027	11.7063930071744	11.7047434542415
ID6B7	chr1	29408988	-	Jurkat	TRUE	1.38629436111989	92091013	8480754675366169	0.117989627797156	0.0139215522677114	0	1	0	1	0.722772277227723	0.626865671641791	0.6003996003996	0.602198900549725	0.600839916008399	0.600669966501675	0.564044359556404	0.569497152514237	0.546501453498547	0.568404715797642	4.14743014329733	0.0201230661462455	3.61904962533307	9.88491616695069	10.5639307399229	17.7912640393994	0	8.34283980427146	8.20794694104862	8.80971354050827	10.774153106384	14.0203883004716	12.7003206161761	14.4614010230212	13.9693546193603	16.2875670807179	11.4790480509343	8.91220384162054	3.98898404656427	13.2444057735366	9.65752307343621	14.9750467177869	11.9024441012487	11.5031478192061	11.5011261257542
ID24C3	chr1	31458081	-	Jurkat	TRUE	4.23410650459726	90041920	8107547357286400	0.126210642420024	0.0159291262600752	1	1	0	1	0.564356435643564	0.552238805970149	0.548451548451548	0.567216391804098	0.614538546145386	0.609069546522674	0.600443995560044	0.561282193589032	0.528475471524528	0.522600738699631	5.76425602345259	1.42059433341554	0.0298249804052267	10.1201702775881	11.2400137714219	17.7520537123313	0	7.83161727635261	7.46049030582534	8.77632145644996	10.1276306041834	12.1576016804113	12.7623342430244	11.8577413676264	11.7397582028596	16.2975866220885	13.7881177782014	7.7341213033283	3.13549421592915	13.1467417942989	13.7247813693789	13.9459781369013	11.1964185875017	12.4922661105555	11.2314905052789
5O55L:02295:00584	chr1	31460017	+	Central Memory	FALSE	3.29583686600433	90039984	8107198718720256	0.126218409702578	0.0159310869478478	0	1	0	1	0.732673267326733	0.651741293532338	0.617382617382617	0.636681659170415	0.613638636136386	0.609919504024799	0.601353986460135	0.561957190214049	0.528705471294529	0.522606238696881	2.92280568500361	0.0298249804052267	1.42059433341554	10.0390231853288	11.2651305502149	17.7520159294923	0	6.36818718635049	8.03268487596762	8.4213428657594	10.047111592619	12.1473889513944	12.7567687712909	11.8713618566486	11.7242069392084	16.2974248183509	13.786126030536	8.3478273457825	3.29583686600433	13.1429558887384	13.7226592526488	13.9442774935676	11.2226400066483	12.4995106209441	11.2568195759532
GXIEMIS01A2219	chr1	31464689	+	Active	FALSE	5.87211778947542	90035312	8106357406937344	0.126237153888575	0.0159358190218879	0	1	0	1	0.683168316831683	0.646766169154229	0.615384615384615	0.609695152423788	0.614138586141386	0.604619769011549	0.601423985760142	0.56358218208909	0.528863471136529	0.522579738710131	6.11362550991183	0.0298249804052267	1.42059433341554	9.81087872080347	11.2080972336835	17.7519247451912	0	7.54168309988211	7.21890970761906	4.70953020131233	9.82102943009561	12.1223050925591	12.743209084086	11.9034867271353	11.6856511280907	16.2970342419708	13.7813030974343	8.64047220757641	7.57455848420248	13.1337601863559	13.7175194877825	13.9401615109479	11.2832229506086	12.5167800878367	11.1999392596543
5O55L:01186:02499	chr1	31467548	-	Central Memory	FALSE	5.85220247977447	90032453	8105842593197209	0.126248624271231	0.0159387151303785	1	1	0	1	0.603960396039604	0.621890547263682	0.65034965034965	0.617191404297851	0.602939706029397	0.601269936503175	0.601193988060119	0.565452172739136	0.529108470891529	0.522504738747631	5.89764479957777	1.42059433341554	0.0298249804052267	9.64030295168473	11.1685460488399	17.7518689414504	0	8.46463594067756	7.67878899819915	6.65415252018322	9.65233025476672	12.1066389758147	12.7348197165174	11.922648163331	11.6613023657112	16.2967951560356	13.7783402213516	7.93630269320196	4.27666611901606	13.1280909435371	13.7143611630779	13.9376343809788	11.3185637150815	12.5272027918521	11.160057550803
GXIEMIS01AYVY1	chr1	31471963	-	Active	FALSE	5.25227342804663	90028038	8105047626129444	0.126266337366518	0.0159431879519552	1	1	0	1	0.465346534653465	0.527363184079602	0.567432567432567	0.585207396301849	0.601639836016398	0.603969801509925	0.59880401195988	0.566842165789171	0.529138470861529	0.522409238795381	7.85108280244592	1.42059433341554	0.0298249804052267	9.30173380040539	11.1042201129371	17.7517827606156	0	6.76041469108343	6.80350525760834	8.18841130807903	9.31856677704705	12.0819539569438	12.7217246037842	11.9515351716707	11.6224971013995	16.2964258361492	13.7737474957787	7.37838371299671	0	13.1192726058872	13.7094642516502	13.9337192807808	11.3707972251202	12.5430875920006	11.0951650787679
GXIEMIS01APD49	chr1	31489899	-	Resting	TRUE	1.09861228866811	90010102	8101818462050404	0.126338297066871	0.0159613653057569	1	1	0	1	0.653465346534653	0.611940298507463	0.666333666333666	0.652173913043478	0.615738426157384	0.609519524023799	0.588784112158878	0.57560212198939	0.529107470892529	0.522779238610381	5.4066795321231	1.42059433341554	0.0298249804052267	8.78996465113226	10.7896283074594	17.7514325733586	0	5.90808293816893	6.66440902035041	6.47697236288968	8.66440557109662	11.9748906220956	12.6666885981032	12.0609948490053	11.4472556374802	16.2949240646963	13.7548694985127	8.4071550862073	6.92755790627832	13.082626210912	13.6893201542252	13.9176546063328	11.5587302248707	12.6051440239079	10.7772047568512
5O55L:02389:00992	chr1	31497250	+	Central Memory	TRUE	3.71357206670431	90002751	8100495187568001	0.126367789470823	0.0159688182157424	0	1	0	1	0.732673267326733	0.666666666666667	0.639360639360639	0.616691654172913	0.624137586241376	0.606219689015549	0.586414135858641	0.574752126239369	0.52979647020353	0.522658738670631	4.48374256792684	0.0298249804052267	1.42059433341554	9.5410100922274	10.625319366956	17.7512890150334	0	8.82010864450861	7.85205020726589	8.98732181285012	9.4837206597171	11.9274692370116	12.6432269710173	12.1026103271554	11.3655037613831	16.2943079173161	13.7470282703929	8.92052268739398	5.40267738187228	13.0672100109363	13.6809454884227	13.9109952679919	11.6265933784471	12.6295053649888	10.6106609048292
G13FKHM01BUOTC	chr1	31500780	-	Active	TRUE	3.68887945411394	89999221	8099859780606841	0.126381951923	0.0159723977718676	1	1	0	1	0.673267326732673	0.671641791044776	0.63036963036963	0.649175412293853	0.606339366063394	0.59702014899255	0.58370416295837	0.574142129289354	0.53038546961453	0.522577738711131	2.65027961943096	1.42059433341554	0.0298249804052267	9.76703761939823	10.5356631761046	17.7512200700279	0	9.2398020821258	8.71620797115185	8.44095988541665	9.51185138236441	11.9038723586455	12.6317618607269	12.121995142339	11.3237363805983	16.2940119041914	13.7432408950842	8.28248300373056	6.44730586254121	13.0597217227441	13.6768988538114	13.9077815787452	11.6576143802906	12.6409962272225	10.5196186904474
5O55L:01099:00667	chr1	31747783	-	Central Memory	FALSE	5.63121178182137	89752218	8055460635919524	0.127372934408857	0.0162238644199231	1	1	0	1	0.594059405940594	0.611940298507463	0.569430569430569	0.55872063968016	0.593240675932407	0.584670766461677	0.556514434855651	0.54320728396358	0.521794478205522	0.523194238402881	4.46453434944016	0	0	9.97984656063488	9.97417898065866	17.7463839727671	0	9.51451076193277	6.55535689181067	7.86403565907245	9.71359742624222	11.4853075779336	10.9874260389704	12.9735733038192	11.5485338924376	16.2730784701758	13.4346556200238	5.605802066296	4.92725368515721	12.3132979214414	13.3432050814998	13.6525903715031	10.044639832292	11.5790127860976	9.95380036640972
5O55L:01217:02328	chr1	31828899	-	Central Memory	FALSE	1.6094379124341	89671102	8040906533894404	0.127698373918996	0.0163068747015558	0	1	0	1	0.524752475247525	0.592039800995025	0.614385614385614	0.608695652173913	0.593040695930407	0.579821008949553	0.554444455555444	0.545772271138644	0.524250475749524	0.52163073918463	5.86931307281034	0	2.67871064149191	9.73020502039284	10.9489978946471	17.7447906791114	0	9.49491762947448	5.77765232322266	9.8787336880699	9.21949830976095	12.0917386550732	9.99277966001489	13.1460623257421	10.0216705082138	16.2661072106051	13.3082801303952	8.99900186611174	6.08221891037645	11.8602033949478	13.2038456637717	13.552251793551	10.9662481133084	10.1548686452616	10.966265388195
5O55L:02542:02133	chr1	32244411	-	Central Memory	FALSE	1.38629436111989	89255590	7966560346248100	0.129365418913039	0.0167354116105459	0	0	0	0	0.584158415841584	0.507462686567164	0.471528471528472	0.47976011994003	0.482051794820518	0.463176841157942	0.469145308546915	0.482702586487068	0.523600476399524	0.526089236955382	6.44192726396923	0	0	4.04305126783455	8.65712903171375	17.7365890781755	9.36005264520451	8.08301991917133	5.53338948872752	8.81388455802561	10.5866601519489	13.2944729691219	12.9885576614423	13.7402513079598	12.8814809178601	16.2296147535291	12.1369851267072	6.5366915975913	6.36990098282823	11.9682087800593	11.7514304233971	12.7743111507565	9.12739345115526	11.8011074124637	8.69951474821019
G13FKHM01BPOLT	chr1	32321296	-	Resting	TRUE	1.6094379124341	89178705	7952841425477025	0.129673883540695	0.0168153160725258	0	0	0	0	0.514851485148515	0.582089552238806	0.568431568431568	0.533733133433283	0.552044795520448	0.549422528873556	0.549644503554964	0.531732341338293	0.517889482110518	0.528891235554382	7.18077426843833	4.6303017266257	4.51302748442386	0	11.1116117279845	17.7350640777607	10.5895345866058	9.16293424957891	5.18178355029209	7.49609734517596	6.71295620067707	13.4162099104664	13.1504939757821	13.8198889587629	13.0601730304798	16.2227138311533	11.6060878854444	7.75405263903576	4.36944785246702	11.2994475505224	10.8207777847434	12.528684990343	6.52795791762255	12.2562190324707	8.83710041116275
5O55L:02575:01505	chr1	32332579	-	Central Memory	FALSE	1.09861228866811	89167422	7950829146126084	0.129719151231322	0.0168270581961747	0	0	0	0	0.633663366336634	0.577114427860697	0.535464535464535	0.544727636181909	0.56024397560244	0.563521823908805	0.558554414455855	0.538747306263469	0.516364483635516	0.529242235378882	4.93841368789767	4.6303017266257	4.51302748442386	8.5850387383113	11.1677555126458	17.7348400856298	10.5826372234522	3.46573590279973	4.85203026391962	9.47914538865827	0	13.4328905031008	13.1721968067072	13.8310600357823	13.0839031749894	16.2216970903483	11.4976189151528	7.97453284413023	5.36129216570943	11.1489956968909	10.565324648254	12.4869679901555	9.38990814057352	12.3084848190958	9.80741708378539
5O55L:01706:01703	chr1	32371775	+	Central Memory	FALSE	8.3020178097512	89128226	7943840669907076	0.129876406606826	0.0168678809931017	0	0	0	0	0.465346534653465	0.512437810945274	0.59040959040959	0.583208395802099	0.576342365763424	0.585820708964552	0.56470435295647	0.5519972400138	0.517120482879517	0.528703235648382	5.858382478688	4.51302748442386	4.6303017266257	9.58231763592336	10.3613553394373	17.7340615695196	5.51342874616498	8.79057347915716	6.89264164117209	9.19176898639075	8.17751582384608	13.4887660531655	13.2441278101038	13.8689252505946	13.0422286654985	16.218156980699	10.9901116018922	6.33505425149806	0	10.3188369827183	5.92157841964382	12.3268157403301	9.71492657095216	12.2142392081966	9.69054182619836
5O55L:00871:00738	chr1	32376855	+	Central Memory	TRUE	8.44634145044429	89123146	7942935152937316	0.129896787699478	0.0168731754546432	0	1	0	1	0.603960396039604	0.611940298507463	0.653346653346653	0.627686156921539	0.619138086191381	0.595170241487926	0.562394376056239	0.55041224793876	0.517026482973517	0.529008735495632	6.50965275416752	4.51302748442386	4.6303017266257	9.76858379007133	10.1861822084769	17.7339606255103	0	9.36323311807933	7.67136092319064	8.46294817656384	9.0641578617981	13.4957845178037	13.253082820201	13.8737294648382	13.0311599533231	16.2176972458186	10.9005284340954	7.65822752616135	6.49223983502047	10.1353133042332	8.60392119492606	12.3040474538747	9.98243735551453	12.1887230071951	9.96382978154229
GXIEMIS01AI879	chr1	32377477	+	Active	FALSE	8.39457347786833	89122524	7942824284130576	0.12989928317972	0.016873823770605	0	1	0	1	0.633663366336634	0.626865671641791	0.657342657342657	0.639180409795102	0.623137686231377	0.598770061496925	0.562584374156258	0.550462247688762	0.517018482981517	0.529018735490632	4.03642167681231	4.51302748442386	4.6303017266257	9.7323432963323	10.1624614608512	17.7339482651301	0	9.41523848294904	7.32909373624659	8.3221510702129	9.1336752870407	13.4966404901897	13.2541737899919	13.8743161145195	13.0297962320388	16.217640940919	10.8889871325726	7.31055015853442	7.15617663748062	10.1103391070734	8.71193726820875	12.3012237217691	10.0107712177558	12.1855535616403	9.99268819799443
G13FKHM01BH37X	chr1	32377484	+	Resting	TRUE	8.39298958795693	89122517	7942823036415289	0.129899311263903	0.0168738310668362	0	1	0	1	0.643564356435644	0.631840796019901	0.659340659340659	0.639180409795102	0.623137686231377	0.5989200539973	0.562584374156258	0.550482247588762	0.517021482978517	0.529019235490382	6.09210845055598	4.51302748442386	4.6303017266257	9.7319278783862	10.1621912792489	17.7339481260253	0	9.41580863161038	7.32448997934853	8.32044811395656	9.13443077787583	13.4966501191514	13.2541860610167	13.8743227147284	13.0297808741057	16.2176403072446	10.8888564855899	7.30586003268401	7.16162200293919	10.1100544674455	8.71308886823731	12.3011918980181	10.0110855631341	12.1855178354154	9.99300827847454
G13FKHM01AH0IH	chr1	32380300	-	Resting	TRUE	7.63530388625941	89119701	7942321106329401	0.129910609129435	0.0168767663643809	1	1	0	1	0.643564356435644	0.646766169154229	0.637362637362637	0.614192903548226	0.622937706229377	0.602669866506675	0.560824391756082	0.549502252488738	0.517213482786517	0.529163735418132	4.68591573971087	4.6303017266257	4.51302748442386	9.549024446394	10.047111592619	17.7338921645715	0	9.62225132756774	6.94601399109923	7.16317239084664	9.39972029313758	13.5005162112695	13.2591103445233	13.8769743569848	13.0235833847559	16.2173853564815	10.8348639218283	7.17242457712485	5.8171111599632	9.98842594905232	9.09358181136599	12.2883067963909	10.1301449231501	12.1710411453582	10.0219370327357
G13FKHM01BSWZY	chr1	32386728	-	Resting	TRUE	7.17548971362422	89113273	7941175424772529	0.129936398433286	0.0168834676378137	1	1	0	1	0.702970297029703	0.661691542288557	0.614385614385614	0.617691154422789	0.586341365863414	0.609169541522924	0.561894381056189	0.550072249638752	0.518037481962518	0.529646235176882	3.86207513298257	4.6303017266257	4.51302748442386	8.93629818522844	9.72082593792907	17.7337644112797	0	9.82178930855162	8.2393294279018	8.54012816269873	9.82622846698918	13.5092856243776	13.2702608322239	13.8830009679877	13.009290979253	16.2168031442615	10.6994620428955	7.2841348061952	3.71357206670431	9.63854496705384	9.63730601153035	12.2582570427676	10.3582506323656	12.1371886966824	9.68576677139031
5O55L:02452:01531	chr1	32390173	-	Central Memory	FALSE	5.4249500174814	89109828	7940561446189584	0.129950219863244	0.0168870596425054	1	1	0	1	0.653465346534653	0.681592039800995	0.657342657342657	0.604697651174413	0.597140285971403	0.605169741512924	0.561794382056179	0.550357248213759	0.518271481728518	0.529762235118882	6.11396166157802	4.6303017266257	4.51302748442386	8.33278946841796	9.48918349576076	17.7336959369061	0	9.61487171092426	5.8348107370626	8.18227973925902	9.99688681679468	13.5139540119393	13.2761860034278	13.8862159622295	13.0015462435236	16.2164909758954	10.6185674430956	7.36454701425564	6.61069604471776	9.38429367909962	9.84006840466647	12.2417727455144	10.4619884334794	12.1185629625886	9.44477988303224
G13FKHM01AXQRS	chr1	32392000	+	Resting	FALSE	3.43398720448515	89108001	7940235842216001	0.129957549834951	0.0168889647591038	0	1	0	1	0.683168316831683	0.721393034825871	0.633366633366633	0.585707146426787	0.605039496050395	0.603669816509175	0.559964400355996	0.549762251188744	0.518147481852518	0.529671735164132	5.21392447782682	4.51302748442386	4.6303017266257	7.75405263903576	9.34040325627435	17.7336596207274	0	9.48486121415014	5.48893772615669	7.46737106691756	10.0768104088664	13.5164210001919	13.2793141333569	13.8879167972774	12.9974144781652	16.2163253829015	10.5728542044307	5.4249500174814	5.52545293913178	9.21761385594268	9.93294926268575	12.2329190346388	10.502736056652	12.108542503432	9.28868933838716
G13FKHM01BMIMA	chr1	32392469	-	Resting	TRUE	3.46573590279973	89107532	7940152259131024	0.129959431475198	0.0168894538293566	1	1	0	1	0.534653465346535	0.577114427860697	0.617382617382617	0.606196901549225	0.603839616038396	0.602869856507175	0.55970440295597	0.549897250513747	0.518085481914518	0.529667735166132	5.89283351006321	4.6303017266257	4.51302748442386	7.52940645783701	9.2983512492989	17.7336502979707	0	9.44856956070843	0	7.15539630189673	10.0963368312167	13.5170533079001	13.2801155640133	13.8883529438872	12.9963510740156	16.2162828699317	10.560774367645	6.54534966033442	6.5792512120101	9.16993495734114	9.95546311412647	12.2306335421293	10.489773091312	12.1059539231935	9.24435525056346
G13FKHM01AX0MK	chr1	32395159	-	Resting	TRUE	3.61091791264422	89104842	7939672867844964	0.12997022382544	0.0168922590812351	1	1	0	1	0.673267326732673	0.661691542288557	0.691308691308691	0.616691654172913	0.617438256174383	0.574671266436678	0.55890441095589	0.550972245138774	0.518085481914518	0.529656235171882	2.48847253264511	4.6303017266257	4.51302748442386	6.00635315960173	9.01554129367111	17.7335968246169	0	9.21034037197618	7.49776170062257	7.23273313617761	10.2015159170421	13.520672274136	13.2846998902652	13.8908508419384	12.9902298644335	16.2160389972984	10.4885204292416	7.15461535691366	6.21460809842219	8.84130362048157	10.0756325028785	12.2174229860114	10.4119904809325	12.0909759982991	8.94324493313279
G13FKHM01BEOW3	chr1	32396525	+	Resting	FALSE	3.73766961828337	89103476	7939429435282576	0.12997570425311	0.0168936836960919	0	1	0	1	0.653465346534653	0.676616915422886	0.64035964035964	0.608195902048976	0.620837916208379	0.571421428928554	0.558764412355876	0.552722236388818	0.518197481802518	0.529569735215132	5.1095273578997	4.51302748442386	4.6303017266257	7.47986413116503	8.8340456411678	17.7335696693954	0	9.06346317611542	8.06148686687133	7.91935619066062	10.2509703781059	13.5225050075811	13.2870198207907	13.8921169065748	12.9871070693968	16.2159151343708	10.4497285815231	7.8808043446749	6.34738920965601	8.62119278143472	10.1315390402029	12.2106471664366	10.3700477600041	12.0832833494376	8.74671634969449
G13FKHM01AESMJ	chr1	32397602	-	Resting	TRUE	3.80666248977032	89102399	7939237507555201	0.129980025205233	0.016894806952353	1	1	0	1	0.693069306930693	0.701492537313433	0.68031968031968	0.640679660169915	0.615238476152385	0.564121793910304	0.558464415355846	0.552967235163824	0.518329481670518	0.529597735201132	4.85447410229368	4.6303017266257	4.51302748442386	7.9168074909376	8.66336930157384	17.7335482587923	0	8.93022956502072	8.19946419761216	8.2498364854257	10.2196477464169	13.523947631397	13.2888451444789	13.8931139853188	12.9846380597005	16.2158174658861	10.4180461998912	8.22228507387272	6.90875477931522	8.40536737623398	10.1735146897492	12.2052723253594	10.3356919578339	12.077176209167	8.55891078476811
IBB7B08	chr1	32488053	-	Jurkat	FALSE	2.19722457733622	89011948	7923126886754704	0.130342916979132	0.0169892760066288	0	1	0	1	0.574257425742574	0.572139303482587	0.528471528471528	0.571714142928536	0.555844415558444	0.553822308884556	0.546754532454675	0.540142299288504	0.518491481508519	0.526833236583382	3.48851257095755	4.6303017266257	4.51302748442386	8.91891797990868	8.9187841379758	17.7317484681881	0	6.94022246911964	6.73933662735717	8.07371464110986	9.46024269259108	13.5686991188499	13.431349890043	13.973492460704	12.7519313805168	16.2075806244175	10.94982360775	7.7621706071382	5.06259503302697	11.361521010811	10.9440115834287	11.6026656154686	9.59158109119348	11.3546563158792	8.88765269032559
G13FKHM01AKNUZ	chr1	32497412	-	Resting	FALSE	7.46508273639955	89002589	7921460848702921	0.130380465531518	0.0169990657922154	0	1	0	1	0.554455445544555	0.577114427860697	0.603396603396603	0.593703148425787	0.581841815818418	0.571321433928304	0.543964560354396	0.538747306263469	0.518197481802518	0.526561236719382	5.31460081522651	4.6303017266257	4.51302748442386	9.73097770312617	9.73091828718485	17.7315620581004	0	8.14409846333852	7.80220931624712	8.70566247879643	9.53481232087482	13.5566478558656	13.4449988980946	13.9814520238967	12.7244467080135	16.2067244691844	11.101990424019	7.09506437728713	5.75257263882563	11.4648795237981	10.7633137474292	11.5132254199792	10.0858091093301	11.2385280921736	9.71721821349408
5O55L:01240:01169	chr1	32593229	+	Central Memory	FALSE	1.6094379124341	88906772	7904414107459984	0.130764885837536	0.0170994553681039	1	1	0	1	0.504950495049505	0.562189054726368	0.578421578421578	0.609195402298851	0.572642735726427	0.56357182140893	0.546224537754622	0.531472342638287	0.521886478113522	0.525490737254631	5.53515059904388	4.51302748442386	4.6303017266257	9.8513517981156	9.84755192020583	17.729651598771	0	7.24208235925696	8.08209327817838	7.30114780585603	9.5542846234361	13.424114021775	13.5749639480847	14.0053024753358	12.3885691870134	16.197916764851	11.9755708385314	5.8348107370626	5.88610403145016	11.7972769973256	10.7775386188024	8.34593026197902	8.55967780302239	9.83188413367644	9.83188413367644
G13FKHM01B1FUY	chr1	32602569	+	Resting	TRUE	1.09861228866811	88897432	7902753416194624	0.130802358161427	0.0171092569005901	1	1	0	1	0.702970297029703	0.671641791044776	0.605394605394605	0.596201899050475	0.566443355664434	0.578221088945553	0.542654573454265	0.52761236193819	0.522542477457523	0.525458737270631	6.19573351481665	4.51302748442386	4.6303017266257	10.0110855631341	10.2489195305288	17.7294651766258	0	8.85209276347713	3.52636052461616	8.51879191277993	8.4690528160883	13.4102034373754	13.586773894318	13.997547074138	12.3488821133917	16.1970540479025	11.9149647115102	8.56617381363786	5.35185813347607	11.7244012114168	10.955567127076	8.52971447196991	9.58582725656466	10.2384586630311	10.2384586630311
GXIEMIS01AULEW	chr1	32605181	-	Active	FALSE	1.09861228866811	88894820	7902289022832400	0.130812837573632	0.0171119984740655	0	1	0	1	0.643564356435644	0.611940298507463	0.646353646353646	0.615692153923038	0.588041195880412	0.572421378931053	0.542994570054299	0.526687366563167	0.522576477423523	0.525450737274631	4.80796889922512	4.6303017266257	4.51302748442386	9.88634139370116	10.3373457351455	17.7294130360766	0	8.3841188371909	0	8.93853164868069	7.67461749736436	13.4062783632869	13.5900518286926	13.9953674132086	12.3374955668906	16.1968126494985	11.8973371638806	8.96992349199152	6.2841341610708	11.7030332965646	11.0001646365697	8.9457235724554	9.75086071107721	10.3277744148849	10.3277744148849
272_Mixed_022	chr1	32655121	+	Bcl-2 transduced	FALSE	6.19440539110467	88844880	7893412702214400	0.131013198157689	0.0171644580915058	1	1	0	1	0.564356435643564	0.522388059701492	0.536463536463537	0.531234382808596	0.514548545145485	0.493675316234188	0.516004839951601	0.515807420962895	0.527225472774527	0.525048237475881	5.6990452775525	4.51302748442386	4.6303017266257	8.05102220819068	9.13862952442218	17.7284156142711	0	6.8351845861473	4.78749174278205	9.28794935130317	10.2980602194779	13.3281084491419	13.6507420412179	13.9527528068371	12.090381171034	16.1921860015282	11.4817959297733	8.2960476427647	2.484906649788	11.1704069866126	11.6066343634076	10.9615382294481	9.07038841154874	9.69855222087059	8.86925752279729
G13FKHM01ANA5B	chr1	32719753	-	Active	TRUE	6.43454651878745	88780248	7881932434941504	0.13127250342939	0.0172324701566191	0	1	0	1	0.475247524752475	0.477611940298507	0.49050949050949	0.493753123438281	0.498550144985501	0.499775011249438	0.495035049649504	0.501252493737531	0.52979147020853	0.527525236237382	9.99432703806908	4.6303017266257	4.51302748442386	5.83188247728352	8.62479120201426	17.7271232792374	0	7.87131120332341	6.78445706263764	8.83927669058535	10.6197407218105	13.2169241855908	13.7241866225204	13.8947597200946	11.6397166936379	16.1861662706351	10.3829153841547	5.62762111369064	0	8.75872660784204	12.0694278398326	11.7137988671587	0	10.0459415203311	7.20191631753163
G13FKHM01BFQ6M	chr1	32719801	-	Active	TRUE	6.43454651878745	88780200	7881923912040000	0.131272696006643	0.0172325207168525	0	1	0	1	0.475247524752475	0.482587064676617	0.493506493506494	0.494752623688156	0.499050094990501	0.499975001249937	0.495145048549515	0.501242493787531	0.52977947022053	0.527524236237882	6.83146280389372	4.6303017266257	4.51302748442386	5.96357934361845	8.63337494570565	17.727122318843	0	7.85282781228174	6.7286286130847	8.83229585944401	10.6185674430956	13.2168368436251	13.7242392110828	13.894715376245	11.639293763785	16.1861617864915	10.3814283489663	5.78689738136671	0	8.75115798136203	12.069702942998	11.7141914377651	0	10.0438580053834	7.23705902612474
GXIEMIS01BHA75	chr1	32721283	+	Active	FALSE	6.43294009273918	88778718	7881660769723524	0.131278641829342	0.0172340818005566	1	1	0	1	0.455445544554455	0.482587064676617	0.576423576423576	0.550724637681159	0.512248775122488	0.502074896255187	0.497485025149749	0.500822495887521	0.52977747022253	0.527505236247382	5.97890593593393	4.51302748442386	4.6303017266257	2.19722457733622	8.86756833320644	17.7270926662115	0	6.99484998583307	3.68887945411394	8.58858318750291	10.5816479907878	13.2141363997456	13.7258615235947	13.8933452913942	11.6261470016799	16.1860233286611	10.3343929611261	7.49997654095212	4.78749174278205	8.48384321173468	12.0781597254018	11.7262368384509	7.29369772060144	9.97729547968085	7.96276393016811
5O55L:02326:01019	chr1	32725816	-	Central Memory	FALSE	2.19722457733622	88774185	7880855922414225	0.13129682834371	0.0172388571331175	0	1	0	1	0.544554455445545	0.497512437810945	0.57042957042957	0.559220389805097	0.54034596540346	0.513224338783061	0.501894981050189	0.498982505087475	0.53003546996453	0.527173736413132	6.21574264749867	4.6303017266257	4.51302748442386	8.4211227226655	9.36142922633904	17.7270019621175	0	8.08487062913819	5.21493575760899	6.72982407048948	10.4594394939182	13.2058309826456	13.7308074240217	13.889142917032	11.5848274342593	16.1855997080443	10.175040243058	6.31535800152233	0	5.71373280550937	12.1035913143732	11.7622044898891	8.70018119275335	9.74090979777877	8.9099107267019
5O55L:00710:01367	chr1	32728528	+	Central Memory	TRUE	2.30258509299405	88771473	7880374418589729	0.131307708958527	0.0172417144319371	1	1	0	1	0.574257425742574	0.592039800995025	0.545454545454545	0.523238380809595	0.520747925207479	0.52312384380781	0.504184958150419	0.497062514687427	0.53024146975853	0.527144236427882	6.61166841268059	4.51302748442386	4.6303017266257	8.29654652030061	9.407878894575	17.7269476918032	0	7.76302130901852	7.53796265976821	3.3322045101752	10.3784787232929	13.2008288418835	13.7337548005251	13.8866202540629	11.5592650097758	16.1853461787791	10.0659464802338	7.96623977655947	5.21493575760899	7.75362354655975	12.1185029308809	11.7831205270144	9.07291569606451	9.56710531186516	9.22197245620589
G13FKHM01AFNSW	chr1	32729323	+	Active	TRUE	2.19722457733622	88770678	7880233272579684	0.131310898519286	0.0172425520699422	1	1	0	1	0.524752475247525	0.467661691542289	0.54045954045954	0.545727136431784	0.524847515248475	0.524073796310184	0.504714952850472	0.496882515587422	0.53034046965953	0.527120236439882	5.37229145396496	4.51302748442386	4.6303017266257	8.07558263667172	9.34040325627435	17.7269317823585	0	7.350516171834	7.89095671613892	6.71295620067707	10.3534479005308	13.1993577513182	13.7346171552189	13.8858795488311	11.5516460530818	16.1852718466219	10.0315728922993	7.6434829070772	0	8.0471895621705	12.1228323309564	11.789169876041	9.16020430248239	9.50985219618154	9.25836834098676
G13FKHM01BU3JV	chr1	32730084	+	Resting	FALSE	2.19722457733622	88769917	7880098164186889	0.131313951671158	0.0172433539034951	1	1	0	1	0.544554455445545	0.512437810945274	0.543456543456543	0.531734132933533	0.521947805219478	0.522073896305185	0.505084949150508	0.496337518312408	0.530590469409531	0.527072236463882	6.15904175210879	4.51302748442386	4.6303017266257	7.80547462527086	9.2712473068797	17.7269165530807	0	6.67959918584438	7.80832305039106	7.36770857237437	10.3288859983517	13.1979475451593	13.7354419332882	13.8851700072389	11.5442981551026	16.1852006882738	9.99752419446251	7.18992217074581	0	8.26513562993738	12.126959089395	11.79492643045	9.23717702592974	9.45179524306165	9.18307194482199
G13FKHM01A68YK	chr1	32749458	-	Resting	FALSE	9.42875274891449	88750543	7876658882794849	0.13139168066506	0.0172637737479892	0	1	0	1	0.613861386138614	0.537313432835821	0.549450549450549	0.532733633183408	0.52024797520248	0.491775411229439	0.511264887351127	0.495302523487383	0.530751469248531	0.526076736961631	7.56647303469035	4.6303017266257	4.51302748442386	8.87108426397835	8.97651497231511	17.7265287587453	0	7.20042489294496	7.68063742756094	8.09285102753838	9.32634404773249	13.1613590652413	13.7562137417237	13.8669343938309	11.3363434057035	16.1833873883573	7.86249719723055	5.98141421125448	3.04452243772342	10.0544904260727	12.0666956290615	11.9313199604827	10.2970824880738	8.77137018531062	8.93022956502072
G13FKHM01BGWKY	chr1	32760874	+	Resting	TRUE	7.41758040241454	88739127	7874632660722129	0.13143748195516	0.0172758116627131	1	1	0	1	0.534653465346535	0.462686567164179	0.562437562437562	0.539730134932534	0.504549545045495	0.52112394380281	0.50589494105059	0.496352518237409	0.531929468070532	0.525838237080882	5.236178702423	4.51302748442386	4.6303017266257	7.71779621101358	7.95191138185419	17.7263001830915	0	8.38366179879172	5.31811999384422	8.01035958891978	4.95582705760126	13.1391555956097	13.7682543666566	13.8560313871388	11.1899201410512	16.18231737192	9.07863588097876	6.19440539110467	0	10.4538030839885	11.9988270493687	12.0037606037959	10.0141788343788	9.79048681344888	7.88720858581393
G13FKHM01A89FQ	chr1	32776537	-	Resting	TRUE	1.38629436111989	88723464	7871853064159296	0.13150032232016	0.0172923347703059	0	1	0	1	0.584158415841584	0.63681592039801	0.519480519480519	0.55872063968016	0.553544645535446	0.551472426378681	0.501754982450175	0.502737486312568	0.532031467968532	0.525111737444131	5.65617536447876	4.6303017266257	4.51302748442386	9.79317032822526	9.82574220391128	17.7259864872871	0	6.66185474054531	3.76120011569356	0	9.62878751430752	13.1078668080516	13.7845419424028	13.8408761148086	10.9461289572656	16.1808474205556	10.1035262301352	7.793999089504	4.27666611901606	10.8265354035734	11.8975141694907	12.0953142541858	8.8065738205036	10.4200765361912	9.38244322857581
5O55L:02530:01869	chr1	33027836	+	Central Memory	FALSE	1.6094379124341	88472165	7827323979787225	0.132508540470196	0.0175585132975416	1	1	0	1	0.564356435643564	0.512437810945274	0.521478521478521	0.547726136931534	0.561943805619438	0.566921653917304	0.558054419455805	0.554092229538852	0.525806474193526	0.524933737533131	8.23817403062797	4.51302748442386	4.6303017266257	9.96857279919206	10.0032423856731	17.7209400136403	0	7.92407232492342	6.80350525760834	8.13856473726163	5.85793315448346	12.3946454557942	14.0150210351789	13.5598321929761	12.1781257434792	16.1569630324666	11.2608293026434	8.23244015847034	0	12.6169829018742	11.2527029054146	12.9723076351973	11.3916500881834	11.3825775710607	11.3848534286185
G13FKHM01BHRZI	chr1	33091304	+	Active	TRUE	5.37063802812766	88408697	7816097705237809	0.132763175743502	0.0176260608335	0	1	0	1	0.603960396039604	0.587064676616915	0.542457542457542	0.543228385807096	0.567643235676432	0.569721513924304	0.561064389356106	0.545737271313643	0.527095472904527	0.526451736774132	4.07809016845944	4.51302748442386	4.6303017266257	7.60638738977265	10.1362249355217	17.7196614393707	0	4.53259949315326	7.1276936993474	8.73069036567864	7.30586003268401	12.0897466728418	14.0657033574547	13.4743194047491	12.460544306724	16.1508394727233	9.56444200779579	8.38274709486331	0	12.8079430013624	9.5192945797035	13.1098818056623	10.1310612761297	10.0986842017994	10.1068772753635
5O55L:02282:00596	chr1	33123089	-	Central Memory	FALSE	5.69035945432406	88376912	7810478574655744	0.132890697993487	0.0176599376131961	0	1	1	1	0.544554455445545	0.567164179104478	0.563436563436563	0.580209895052474	0.575942405759424	0.557122143892805	0.547254527454725	0.533727331363343	0.524763475236525	0.527015736492132	5.27640939468871	4.6303017266257	4.51302748442386	8.63870260881343	8.65294711239386	17.719020509961	0	6.51323011091231	6.59987049921284	6.47850964220857	9.12706745278236	11.8930864402143	14.0901514628445	13.4285796259493	12.5767426994599	16.1477586225313	8.80582481290361	7.27447955877387	5.26269018890489	12.8914169627771	9.80167628638944	13.1722634016416	8.77601271918292	8.64435433703292	8.64435433703292
5O55L:02242:02675	chr1	33123782	+	Central Memory	FALSE	5.68357976733868	88376219	7810356084735961	0.132893478327583	0.0176606765820037	1	1	0	1	0.554455445544555	0.552238805970149	0.576423576423576	0.624687656171914	0.574442555744426	0.557522123893805	0.54650453495465	0.533447332763336	0.524703475296525	0.527024736487632	4.77307763235071	4.51302748442386	4.6303017266257	8.75447630628417	8.76717339668401	17.7190065313688	0	0	7.26403014289953	7.20340552108309	9.04876217632013	11.8883367816833	14.090677896791	13.4275586938071	12.5791316349693	16.1476913457232	8.69617584694468	6.62007320653036	3.52636052461616	12.8931615115062	9.83932229506034	13.1735810689341	8.87766093359367	8.75951172211649	8.75951172211649
G13FKHM01BWOVN	chr1	33125412	-	Resting	TRUE	5.68017260901707	88374589	7810067980918921	0.132900017930146	0.0176624147658331	0	1	0	1	0.653465346534653	0.676616915422886	0.614385614385614	0.640179910044978	0.569243075692431	0.561921903904805	0.544914550854491	0.532697336513317	0.524578475421525	0.527153736423132	5.70708385469107	4.6303017266257	4.51302748442386	8.98331429339775	8.99342737041261	17.7189736516584	0	7.26052259808985	0	7.9976631270201	8.83608319099221	11.8770754014107	14.0919150266257	13.4251532501491	12.5847282353166	16.1475330866119	8.37793112408273	6.48157712927643	5.4249500174814	12.8972528929448	9.92265272179714	13.1766735165361	9.0825070004663	8.98732181285012	8.98732181285012
G13FKHM01BU95M	chr1	33254999	+	Active	TRUE	7.23273313617761	88245002	7787180377980004	0.133419924357982	0.0178008762156896	0	1	0	1	0.653465346534653	0.656716417910448	0.579420579420579	0.540229885057471	0.564443555644436	0.550222488875556	0.520554794452055	0.508307458462708	0.529139470860529	0.534739732630134	7.08962822337053	2.00254024875875	3.6987802787912	9.16020430248239	9.86692729722433	17.7163562088535	0	4.94875989037817	4.23410650459726	9.58452119004458	9.75984810233452	9.57094757444252	14.1856717522361	13.212620813572	12.9519332366352	16.1348704637529	11.7372682968599	6.66568371778241	5.25749537202778	13.178367458592	11.9182172247211	13.3961893965896	10.4159218816415	10.2188820635544	9.10675605571961
G13FKHM01AY8L6	chr1	33295677	-	Active	TRUE	6.34738920965601	88204324	7780002772296976	0.133583125556185	0.0178444514333594	0	1	0	1	0.574257425742574	0.606965174129353	0.603396603396603	0.59320339830085	0.621437856214379	0.604519774011299	0.54759452405476	0.513252433737831	0.527111472888527	0.535190732404634	6.26335538842208	3.6987802787912	2.00254024875875	9.29651806821724	9.37347910935336	17.7155331657877	0	9.96585183673268	6.62140565176413	6.96034772910131	7.21597500265147	10.1186795740627	14.2133775399487	13.1353783144818	13.044032037838	16.1308623092654	12.0187063855915	7.72753511047545	5.76832099579377	13.2524771867382	12.1582050556582	13.4562193374138	11.2126983650162	9.4777687154007	9.36443390731358
G13FKHM01AMU1U	chr1	33311283	-	Active	TRUE	2.63905732961526	88188718	7777249982483524	0.133645737235696	0.0178611830812726	0	1	0	1	0.623762376237624	0.587064676616915	0.533466533466533	0.559720139930035	0.588641135886411	0.583420828958552	0.528774712252877	0.519917400412998	0.528474471525529	0.535434732282634	4.76037171827444	3.6987802787912	2.00254024875875	9.79054279351999	10.2174950501555	17.7152172277561	0	8.64488255255713	2.39789527279837	7.63530388625941	9.52332462729018	10.6067830641479	14.2238063226479	13.104085347319	13.0772300189634	16.1293203180149	12.1086472301917	6.73933662735717	0	13.2795124148044	12.1201497668204	13.4783258676082	11.4039026958857	10.2636763157747	10.2136158138177
GXIEMIS01BHW49	chr1	33316093	-	Active	FALSE	4.62497281328427	88183908	7776401630152464	0.133665035081297	0.0178663416032843	0	1	0	1	0.643564356435644	0.651741293532338	0.662337662337662	0.654672663668166	0.597340265973403	0.586970651467427	0.524014759852401	0.522697386513067	0.528530471469529	0.535495732252134	5.42792465278599	3.6987802787912	2.00254024875875	9.47684987919516	10.379348991266	17.7151198308553	0	6.7696419768525	4.12713438504509	7.900636613018	9.82471487137073	10.7192505166363	14.2269988237184	13.0942395850434	13.0872438429093	16.1288445737431	12.1348129209578	8.64029538855022	6.11809719804135	13.2876998339424	12.0935924001962	13.4850420627659	11.4561540350659	10.4187632599757	10.3760504041768
G13FKHM01A41P9	chr1	33413546	-	Resting	FALSE	5.30826769740121	88086455	7759223554467025	0.134056019062035	0.0179710162467606	1	1	0	1	0.594059405940594	0.592039800995025	0.587412587412587	0.604697651174413	0.574642535746425	0.565821708914554	0.527154728452715	0.521742391288044	0.531717468282532	0.534481232759384	5.23952963335044	3.6987802787912	2.00254024875875	8.15822991695949	9.67953117096489	17.7131444752156	0	8.93234456911382	6.55250788703459	9.52405562147478	9.63939178989049	10.1474919945177	14.1853450341919	12.8705142347606	13.2711247035763	16.1191566878595	12.5556620461905	7.57763383260273	5.59098698051086	13.4405959931696	11.3055322237473	13.6122186523527	10.4361431588888	11.7824562958376	9.74501923176433
5O55L:01721:00761	chr1	33493451	+	Central Memory	TRUE	3.25809653802148	88006550	7745152842902500	0.134376600008551	0.0180570706298582	0	1	0	1	0.514851485148515	0.597014925373134	0.543456543456543	0.52623688155922	0.558944105589441	0.553172341382931	0.532054679453206	0.53440232798836	0.532106467893532	0.534309732845134	4.68491214889497	2.00254024875875	3.6987802787912	9.01869548772134	9.07703752466176	17.7115218981109	0	5.82304589548302	7.51588908521513	8.99230873254815	9.38008314656328	10.0645429115369	14.128560624641	12.6403713739051	13.4001511624325	16.1111426346666	12.8038151418204	8.39298958795693	0	13.5505718825428	7.21890970761906	13.7056343061444	9.9016859305895	11.5025114266214	10.6745212717531
5O55L:00176:00520	chr1	34242380	-	Central Memory	FALSE	1.38629436111989	87257621	7613892422579641	0.137381322712933	0.0188736278303551	1	1	0	1	0.544554455445545	0.512437810945274	0.486513486513487	0.503748125937031	0.512548745125487	0.532973351332433	0.5510044899551	0.552427237863811	0.546283453716546	0.545304227347886	8.0783677537449	0	0	9.26511260782316	11.872430400702	17.6961845374563	0	7.16857989726403	0	8.03624994213212	8.77338459677665	12.4936584633496	13.3353127441355	12.9943390785781	12.7253782127287	16.0327318614053	13.9221481578028	7.87511928104029	7.25559127425367	13.9697472340937	13.5237374620091	14.3131743435033	12.7223871776392	12.9603972362674	12.625996060099
G13FKHM01BEII4	chr1	34636786	+	Resting	TRUE	0.693147180559945	86863215	7545218120136225	0.138963689883846	0.0193109071061337	1	1	0	1	0.445544554455446	0.462686567164179	0.519480519480519	0.536731634182909	0.538246175382462	0.501524923753812	0.520854791452085	0.550112249438753	0.555466444533555	0.550955224522388	5.55728952729964	0	0	8.20876404581967	8.6301646700754	17.6880119105613	0	7.454719949364	0	8.75431854025087	6.96979066990159	11.3862164611221	12.3205390762165	13.634374697954	10.9707467635462	15.9888267040484	13.8399933924552	5.54517744447956	7.09090982207998	13.5572073362887	13.9297281338053	14.3029303908296	13.441295539511	10.3362110844151	13.441004727285
5O55L:00185:01123	chr1	35112006	-	Central Memory	FALSE	0.693147180559945	86387995	7462885680120025	0.140870284933011	0.0198444371771078	0	0	0	0	0.485148514851485	0.507462686567164	0.556443556443556	0.554222888555722	0.531246875312469	0.530623468826559	0.548724512754872	0.548557257213714	0.555686444313556	0.56018371990814	8.24010434209202	0	0	8.40983067308774	11.6528960812237	17.6780751529962	11.5964942563895	4.57471097850338	6.66185474054531	8.23004431012611	7.76768727718691	12.6155596549396	12.4310824543021	14.085188015726	13.1869668964295	15.9332295796313	13.2168823351841	8.49494758246892	6.20253551718792	12.6019620526027	13.3782079734073	13.9577823914043	12.2672100770137	12.2672100770137	12.2662689403336
5O55L:02252:00580	chr1	35242146	-	Central Memory	FALSE	2.19722457733622	86257855	7440417549201025	0.141392410011287	0.0199918136088	0	0	0	0	0.663366336633663	0.606965174129353	0.527472527472527	0.504747626186906	0.520547945205479	0.502924853757312	0.52060479395206	0.523032384838076	0.55958444041556	0.55942072028964	6.34948793590036	2.98599501999824	0	8.4084937744929	8.46210322509828	17.6753366398023	8.44354665124794	6.30261897574491	0	9.70149375994465	8.47845236309981	12.049822262869	12.8495226256877	14.1799328138316	13.4052961899538	15.9174491329817	12.9466400046386	6.95463886488099	6.46925031679577	12.0257550794049	13.1531563691769	13.8380056357916	11.3201777441324	11.3201777441324	11.31774964499
GXIEMIS01BKBAX	chr1	35483197	-	Resting	FALSE	4.89034912822175	86016804	7398890570374416	0.142359512917723	0.0202662309181714	1	1	1	1	0.732673267326733	0.741293532338308	0.713286713286713	0.651674162918541	0.620737926207379	0.609519524023799	0.581934180658193	0.578167109164454	0.565840434159566	0.564609717695141	3.96834092328581	0	0	9.50918491163407	9.54151287550249	17.6702443504104	0	5.4553211153577	8.67334187390617	4.02535169073515	9.4934871756262	10.8049691687566	13.340145381276	14.3347405657479	13.7152028110987	15.8875453623623	12.0916377485966	9.95246817475775	6.00388706710654	11.1789620785508	12.5230161459151	13.5692250349445	11.9407063795618	9.51914772604291	9.50435236812283
G13FKHM01APKEM	chr1	35546407	-	Active	TRUE	2.39789527279837	85953594	7388020321516836	0.142613113088292	0.020338500024734	0	1	0	1	0.544554455445545	0.567164179104478	0.536463536463537	0.563718140929535	0.555544445555444	0.563021848907555	0.57730422695773	0.580822095889521	0.563423436576563	0.565929217035391	6.42889539868561	0	0.90442865479812	6.8351845861473	7.00760061395185	17.6689047136972	0	7.54802896993501	4.51085950651685	9.37160851957231	7.96276393016811	11.6304862537094	13.4369813979453	14.3716591994307	13.7827487014169	15.8795535227656	11.6541124784056	8.93826914703855	4.969813299576	9.03574886124414	12.2613890862009	13.4849056747111	12.2857845292567	10.8076247282377	6.9037472575846
5O55L:00522:00219	chr1	35552360	+	Central Memory	FALSE	2.30258509299405	85947641	7386996993464881	0.142636996679739	0.020345312821816	1	1	0	1	0.445544554455446	0.557213930348259	0.571428571428571	0.586706646676662	0.562243775622438	0.56187190640468	0.574144258557414	0.584532077339613	0.563403436596563	0.565760217119891	8.91982197094649	0.90442865479812	0	8.83680988239836	8.86191700423521	17.6687784566931	0	4.64439089914137	7.64491934495886	8.66509582133973	9.0853438818015	11.68206045996	13.4456360243294	14.3750669155623	13.7888811209398	15.8787975649589	11.6010370698205	7.41758040241454	0	7.80180040190897	12.2328216788227	13.4765857161643	12.3128980876591	10.9214138711262	8.84635304331433
5O55L:02236:02003	chr1	35774000	-	Central Memory	FALSE	1.09861228866811	85726001	7348947247452001	0.143526222147306	0.0205997764438779	0	1	0	1	0.603960396039604	0.621890547263682	0.516483516483517	0.567216391804098	0.598940105989401	0.592920353982301	0.600973990260097	0.601921990390048	0.568233431766568	0.56035421982289	7.1764354308741	0.0381514878894712	1.68734665250984	9.16649297219591	10.5750535250625	17.6640663188997	0	8.62227366786674	7.44600149832412	6.63856778916652	8.60300384782935	12.736900876595	13.7239006237994	14.4943234923411	13.9939596263444	15.8502373820491	11.6293831783304	6.75227037614174	3.98898404656427	10.512274384478	9.67482882053381	13.1039875717139	11.8928334202141	11.6543295365737	10.5658919802615
G13FKHM01BPZ7W	chr1	35779621	-	Active	TRUE	0.693147180559945	85720380	7347983547344400	0.143548773746084	0.0206062504440045	0	1	0	1	0.683168316831683	0.691542288557214	0.603396603396603	0.567716141929036	0.602739726027397	0.596020198990051	0.60360396396036	0.603731981340093	0.568037431962568	0.56010271994864	8.50566819069099	0.0381514878894712	1.68734665250984	9.62852425249212	10.7092265398319	17.6639465254511	0	7.74022952476318	7.32646561384032	5.27811465923052	2.83321334405622	12.7532948059068	13.7300419902322	14.4971705122521	13.998650946091	15.8495023563015	11.6421890132895	7.1785454837637	5.61312810638807	10.3463447798614	9.97734192110661	13.0924710195393	11.8536315831949	11.7019743425136	10.7012199482861
5O55L:02528:02612	chr1	35790796	-	Central Memory	TRUE	1.94591014905531	85709205	7346067821732025	0.143593608137891	0.0206191242980582	0	1	0	1	0.683168316831683	0.666666666666667	0.658341658341658	0.658670664667666	0.618638136186381	0.617069146542673	0.610873891261087	0.606186969065155	0.567698432301568	0.55933672033164	5.21776577035102	0.0381514878894712	1.68734665250984	10.1798685072328	10.9320707187089	17.6637083238091	0	6.78558764500793	6.33859407820318	8.11761074646623	7.88645727097769	12.7851100358	13.7421406210878	14.5028066542674	14.0079128001512	15.8480394593232	11.5388271024929	8.18423477409482	6.68461172766793	9.90188627116915	10.3953749752819	13.0691735488902	11.7708104818004	11.7904435587478	10.9256686596677
IBB14E11	chr1	35809064	+	Jurkat	FALSE	1.09861228866811	85690937	7342936683937969	0.143666899830914	0.0206401781070257	1	1	0	1	0.683168316831683	0.691542288557214	0.607392607392607	0.581209395302349	0.633836616338366	0.614769261536923	0.615413845861541	0.599897000514997	0.569135430864569	0.55860622069689	6.65109994388211	1.68734665250984	0.0381514878894712	10.7062735836135	11.2146541909642	17.6633188085036	0	7.36454701425564	0	8.77369414638444	8.76248954737158	12.8350332430151	13.7616086008149	14.5119523054736	14.0228710088497	15.8456434135654	11.3428012176317	5.8111409929767	4.79579054559674	7.43838353004431	10.8391102127098	13.0298795995602	11.618644916203	11.9200758189203	11.2098319100187
IBB7G05	chr1	35871753	-	Jurkat	FALSE	5.41164605185504	85628248	7332196855549504	0.143918409735878	0.020712508660904	0	1	0	1	0.574257425742574	0.572139303482587	0.618381618381618	0.620689655172414	0.616038396160384	0.623768811559422	0.597194028059719	0.599912000439998	0.571810428189572	0.555853722073139	5.83215144951333	0.0381514878894712	1.68734665250984	10.1321757041057	11.826998706648	17.6619809816024	0	6.86380339145295	4.49980967033027	6.38012253689976	8.14525956651686	12.9895654300288	13.8256727475619	14.5427156279785	14.0725645942476	15.83737714318	9.98354564470671	9.70167731915831	5.40717177146012	11.0178911659992	11.6410108047334	12.8819286923521	10.7885352646704	11.9294096395608	11.4388697991408
G13FKHM01BUULU	chr1	35877648	-	Active	TRUE	5.46383180502561	85622353	7331187333256609	0.143942060629811	0.0207193168183561	0	1	0	1	0.495049504950495	0.45273631840796	0.604395604395604	0.617191404297851	0.608139186081392	0.612969351532423	0.593384066159338	0.599457002714986	0.572113427886572	0.555816722091639	6.2082400988791	0.0381514878894712	1.68734665250984	9.86495460281934	11.8691583111982	17.661855086085	0	7.84893372636407	4.88280192258637	8.35678966992321	7.47477218239787	13.002939997118	13.8314911848307	14.5455603824144	14.0706123606353	15.8365962927445	9.66599149499752	9.52281261323518	0	11.1102065825301	11.6915736163979	12.8668205936434	10.6588345841754	11.8897647354899	11.3732840153355
GXIEMIS01APID2	chr1	35960877	-	Active	FALSE	1.79175946922805	85539124	7316941734687376	0.144275977551125	0.0208155576983328	1	1	0	1	0.435643564356436	0.497512437810945	0.597402597402597	0.590704647676162	0.616438356164384	0.594370281485926	0.59110408895911	0.564057179714101	0.576170423829576	0.554443722778139	4.29888302545021	1.76327425714897	2.05647609293291	9.27011757601204	11.0317395463219	17.6600759271143	0	8.99813676070031	4.71849887129509	8.40626163070896	8.27995071572253	13.1748514577508	13.9102187384215	14.5848837873975	14.0039500287661	15.8255062237805	11.1181777202033	5.85220247977447	0	11.9189171011048	12.2199213085969	12.6248454784353	10.6081926819298	11.0435296509674	8.22630598801551
G13FKHM01AYFGR	chr1	35964034	+	Resting	FALSE	2.77258872223978	85535967	7316401650625089	0.144288643517562	0.0208192126481381	0	1	0	1	0.673267326732673	0.716417910447761	0.607392607392607	0.613693153423288	0.58964103589641	0.59722013899305	0.592624073759262	0.562087189564052	0.576008423991576	0.554519222740389	4.72312228752168	2.05647609293291	1.76327425714897	8.91717663595516	10.9793087529034	17.6600083786119	0	8.50329708622413	6.66695679242921	7.18387071506245	6.6682282484174	13.1808247198418	13.9130863511455	14.5863453674833	14.0013318169835	15.8250831302097	11.1639635560958	7.92840602618053	4.39444915467244	11.9397344956287	12.2353692774858	12.6144069668399	10.6833168892318	10.991729588863	6.36475075685191
GXIEMIS01AWYL7	chr1	36001973	-	Active	FALSE	2.07944154167984	85498028	7309912791888784	0.144440855776243	0.0208631608173734	1	1	0	1	0.574257425742574	0.597014925373134	0.636363636363636	0.626186906546727	0.589141085891411	0.585820708964552	0.557254427455725	0.562252188739056	0.576002423997576	0.553172223413888	4.48621226250002	1.76327425714897	2.05647609293291	7.87207397986687	9.93832366737159	17.6591962626863	0	9.40054742304413	6.11589212548303	6.90575327631146	8.22121009392507	13.2499488781968	13.9469194496765	14.6037447116016	13.9693194651082	15.8199845851127	11.5943303214208	7.12689080889881	6.54678541076052	12.1609445179124	12.4044520816978	12.4796164926273	8.88765269032559	9.97310689441619	7.87929148508227
GXIEMIS01AP3I2	chr1	36002160	-	Active	TRUE	1.79175946922805	85497841	7309880815661281	0.144441606025126	0.0208633775511177	1	1	0	1	0.603960396039604	0.626865671641791	0.612387612387612	0.630684657671164	0.59044095590441	0.584620768961552	0.556784432155678	0.562477187614062	0.576011423988576	0.553157723421138	4.38872049255136	1.76327425714897	2.05647609293291	7.79811262882979	9.92925276042215	17.6591922581615	0	9.38496572213567	6.46146817635372	6.69826805411541	8.16961956172385	13.2502780256112	13.9470834088975	14.6038297269624	13.9691591117473	15.8199593900718	11.5960526415441	6.96413561241824	6.78445706263764	12.1619222011948	12.4052185427144	12.4789050047316	8.86149186428691	9.96434744079289	7.80588204022862
G13FKHM01A3DS0	chr1	36003099	-	Resting	TRUE	1.6094379124341	85496902	7309720251597604	0.144445373317646	0.020864465872874	1	1	0	1	0.643564356435644	0.646766169154229	0.64035964035964	0.619690154922539	0.58964103589641	0.590720463976801	0.556134438655613	0.563557182214089	0.576007423992576	0.553112223443888	3.28243873629877	1.76327425714897	2.05647609293291	7.31121838441963	9.88241712191684	17.6591721496369	0	9.30282839141133	6.32793678372919	4.57471097850338	7.86057078553866	13.2519291674103	13.9479063059885	14.6042565130447	13.9683535259662	15.8198328663381	11.6046565200697	4.77912349311153	6.69950034016168	12.1668171317714	12.4090583864782	12.4753246732632	8.71866356704895	9.91916403192114	7.32383056620232
5O55L:00603:01420	chr1	36215067	-	Central Memory	TRUE	6.08904487544685	85284934	7273519967384356	0.145295794468652	0.0211108678902769	1	1	0	1	0.603960396039604	0.63681592039801	0.616383616383616	0.609695152423788	0.591940805919408	0.587320633968302	0.551324486755132	0.553897230513847	0.563154436845563	0.549680725159637	3.79608611087171	1.07359187235597	0	9.88786617163317	9.89641258386416	17.6546225115668	0	9.17149558815261	7.76514490293613	7.30451594646016	9.99711449831475	13.109750164225	14.11822507493	14.6962168055844	13.7675527472925	15.7908539812719	12.6809860769469	6.78445706263764	5.83773044716594	12.9098357769533	13.0323927169606	10.8163524228421	10.5572440054912	12.1059649761538	9.89080749937875
5O55L:02370:02426	chr1	36216361	-	Central Memory	FALSE	6.00635315960173	85283640	7273299251649600	0.145300986030442	0.0211123765414187	1	1	0	1	0.584158415841584	0.562189054726368	0.611388611388611	0.618690654672664	0.588541145885412	0.586020698965052	0.55110448895511	0.553697231513842	0.563079436920563	0.549783225108387	7.98036453238416	1.07359187235597	0	9.81988852865982	9.82903336661118	17.6545946737492	0	9.26926943950547	6.96885037834195	5.26269018890489	9.94169814029988	13.1071258740552	14.1191806383531	14.696753011958	13.7661942554083	15.7906744696761	12.6850019471825	5.96870755998537	4.23410650459726	12.9130315042184	13.0352203553862	10.7900404661463	10.5903399625333	12.0987880578101	9.8230364281385
HSHY_BN221__095	chr1	36220271	-	Bcl-2 transduced	TRUE	5.23110861685459	85279730	7272632348872900	0.145316673052542	0.0211169354670593	1	1	0	1	0.712871287128713	0.63681592039801	0.606393606393606	0.577711144427786	0.598940105989401	0.59722013899305	0.552074479255207	0.554752226238869	0.563141436858563	0.549714225142887	5.23945351034805	1.07359187235597	0	9.58093794475527	9.59253685314499	17.6545105532238	0	8.80941494391005	7.65964295456468	8.10772006191053	9.73323289696031	13.0991541141072	14.1220624698597	14.6983714889398	13.7620781351668	15.7901318546805	12.6970393804173	8.36660283278374	3.95124371858143	12.9226262460356	13.0437161955315	10.7060495190819	10.6841647255814	12.0767836696876	9.58493381641726
5O55L:00860:01361	chr1	36224571	-	Central Memory	TRUE	5.82008293035236	85275430	7271898961684900	0.145333924764825	0.0211219496875479	1	1	0	1	0.663366336633663	0.567164179104478	0.603396603396603	0.607696151924038	0.603139686031397	0.605619719014049	0.551514484855151	0.555167224163879	0.563001436998563	0.549817225091387	5.98358557398091	1.07359187235597	0	9.22876950744455	9.24522477382969	17.654418033989	0	7.78197323443438	5.24702407216049	8.93853164868069	9.43898874392484	13.090313214299	14.125222188026	14.7001483804843	13.7575318077404	15.7895347768172	12.7101122965767	8.90977567369339	0	12.9330727932523	13.0529768570192	10.6047269029934	10.7781017582151	12.0520119616532	9.23444744731942
5O55L:01781:02160	chr1	36232491	+	Central Memory	TRUE	5.91079664404053	85267510	7270548261600100	0.145365700011636	0.021131186739873	0	1	0	1	0.425742574257426	0.45273631840796	0.584415584415584	0.592703648175912	0.573142685731427	0.575571221438928	0.557754422455775	0.556527217363913	0.563047436952563	0.549961725019138	5.79073953862962	0	1.07359187235597	7.72577144158795	7.79770203551669	17.6542476040628	0	6.33327962813969	5.87493073085203	9.65117262392164	8.44440742169058	13.0738220822644	14.1310159469906	14.7034129263661	13.7491036257667	15.7884341088147	12.7337524365057	4.93447393313069	0	12.9520328401186	13.0698124504231	10.3860680108618	10.6436137342901	12.0047150475378	7.7510451179718
5O55L:00666:02170	chr1	36233245	-	Central Memory	TRUE	5.79605775076537	85266756	7270419678763536	0.145368725079325	0.0211320662311883	1	1	0	1	0.683168316831683	0.661691542288557	0.641358641358641	0.581209395302349	0.568743125687431	0.574521273936303	0.558854411455885	0.55681221593892	0.563023436976563	0.549992725003637	4.48737103467143	1.07359187235597	0	7.32118855673948	7.42714413340862	17.6542313772751	0	0	5.03043792139244	9.69855222087059	8.26744895830485	13.0722378219968	14.1315657785912	14.703723162856	13.7482975301868	15.7883292598125	12.7359741619965	6.22653666928747	6.09807428216624	12.9538192741237	13.0714005547208	10.3625250226498	10.6254651147639	12.0000934403855	7.35883089834235
5O55L:02333:00660	chr1	36289036	+	Central Memory	TRUE	4.66343909411207	85210965	7260908556231225	0.145592560028165	0.0211971935355549	1	1	0	1	0.514851485148515	0.472636815920398	0.573426573426573	0.613693153423288	0.598840115988401	0.5993200339983	0.56980430195698	0.564887175564122	0.55960744039256	0.548780725609637	5.4223399367639	1.15824504620074	0	7.71556953452021	9.58713161949974	17.653029971453	0	8.64082575186151	5.47227067367148	6.53958595561767	9.28618968425962	12.94744792757	14.1714331189339	14.7264156130821	13.6867733690435	15.7805404681625	12.8880173115821	8.55891078476811	0	13.0778637955084	13.1824193669919	10.0902160511483	9.57664876488315	11.5803878325	9.5767180913763
GXIEMIS01AQPF4	chr1	36313334	+	Active	TRUE	4.17438726989564	85186667	7256768234568889	0.145690044238646	0.0212255889902586	1	1	0	1	0.792079207920792	0.800995024875622	0.632367632367632	0.618190904547726	0.597240275972403	0.584470776461177	0.564794352056479	0.569747151264244	0.555676444323556	0.548561725719137	3.83794887074988	1.15824504620074	0	9.16272451803452	10.4679202917399	17.6525062857299	0	0	4.82028156560504	7.40062057737113	7.44249272279444	12.8878200953642	14.1883112798264	14.7361398645972	13.658747970073	15.7771292506952	12.947633729006	7.00669522683704	5.29330482472449	13.1274225581403	13.2271665377685	9.43059976811053	10.5641631929491	11.322745108546	10.482373613207
5O55L:02019:01982	chr1	36408639	-	Central Memory	FALSE	2.39789527279837	85091362	7240539887015044	0.146072410387294	0.0213371490763542	0	1	0	1	0.485148514851485	0.527363184079602	0.595404595404595	0.605697151424288	0.620637936206379	0.620068996550172	0.596794032059679	0.591087044564777	0.547017452982547	0.548639225680387	8.52435548209485	0	0.58649527586256	0	9.33943694531059	17.6504495610969	0	9.16041456320646	3.55534806148941	8.67982211486446	9.64023789622493	12.612074276351	14.1984894010396	14.7733941871368	13.5405498908815	15.7636358232657	13.1522075758097	8.30967689598773	0	13.0382880496371	13.3855749750913	11.3242316483852	9.44359265743868	9.42770727051294	9.25224977505339
5O55L:02192:02688	chr1	36418338	+	Central Memory	TRUE	0	85081663	7238889378845569	0.146111323028559	0.021348518717156	1	1	0	1	0.623762376237624	0.646766169154229	0.607392607392607	0.611194402798601	0.606339366063394	0.609219539023049	0.603423965760342	0.590062049689752	0.546828453171547	0.548155225922387	5.13217145790678	0.58649527586256	0	9.17936556767675	9.95593767753705	17.6502400149819	0	0	5.01063529409626	8.24222989137223	10.1294271911523	12.5792280377678	14.1918543947669	14.7771088252616	13.5276991438149	15.7622523610994	13.1708601652098	8.63266244122235	5.69035945432406	13.0169628609465	13.4003738301594	11.434996355407	10.0135071975747	10.0045538612709	9.909817476231
5O55L:02549:01306	chr1	36461438	+	Central Memory	FALSE	1.6094379124341	85038563	7231557197104969	0.146284241354007	0.0213990792685172	1	1	0	1	0.475247524752475	0.442786069651741	0.566433566433566	0.565717141429285	0.619238076192381	0.615569221538923	0.615683843161568	0.589912050439748	0.542700457299543	0.546126226936887	7.90431483180908	0.58649527586256	0	10.8741717682406	11.0694001700375	17.6493083114785	0	7.31388683163346	4.95582705760126	8.50289140670538	7.8739783796045	12.4186081297301	14.1618256231966	14.7934508920653	13.4685072639008	15.756081335052	13.2497816227613	6.38856140554563	0	12.9162784960981	13.4636099131858	11.8174867781375	11.0886750119586	11.0856287726241	11.0544867040944
5O55L:01834:00360	chr1	36473283	-	Central Memory	FALSE	3.78418963391826	85026718	7229542773851524	0.146331763803309	0.0214129850977873	0	1	0	1	0.673267326732673	0.621890547263682	0.605394605394605	0.626186906546727	0.630536946305369	0.620418979051047	0.612223877761222	0.582742086289569	0.542832457167543	0.545413227293386	5.15373412569265	0	0.58649527586256	11.076588693195	11.2387780510633	17.6490521030045	0	3.13549421592915	7.33171496972647	8.0258433441509	8.88294679928817	12.3695383766698	14.1534124863747	14.7978957249139	13.4516066910662	15.7543786843639	13.2704229727552	7.8578675593318	0	12.8867347103825	13.4803105117656	11.9012308502315	11.2550740024771	11.25249532887	11.2262029320131
5O55L:02450:00724	chr1	36508498	+	Central Memory	FALSE	3.98898404656427	84991503	7223555582199009	0.146473047302859	0.0214543535861856	1	1	0	1	0.653465346534653	0.661691542288557	0.658341658341658	0.642178910544728	0.583941605839416	0.592170391480426	0.583984160158398	0.562942185289074	0.538958461041539	0.543475728262136	3.47656123277926	0.58649527586256	0	10.5785216776691	10.6227409801806	17.648290011309	0	9.22798380714878	7.71779621101358	5.54517744447956	9.01942196795671	12.2075815066265	14.1279740195535	14.810994652305	13.3996056442297	15.7492995416092	13.3293873028386	8.04750951098142	0	12.7933647437099	13.5283750028114	12.1153982040679	10.747573116161	11.6288133726722	10.7125716212259
5O55L:02368:02005	chr1	36694942	+	Central Memory	FALSE	5.28320372873799	84805059	7191898031993481	0.147221065499371	0.0216740421267702	1	1	0	1	0.435643564356436	0.54228855721393	0.557442557442557	0.535732133933034	0.546445355464454	0.545872706364682	0.538374616253837	0.518762406187969	0.535694464305536	0.541472229263885	7.09098865621242	3.41720195580387	0	8.36683530982767	8.48797033273933	17.6442454500825	0	7.26122509197192	7.67554600253785	8.86742743852498	9.28321901738876	9.53661796218733	13.9813164793803	14.8776241321438	13.0674826030673	15.7219697959442	13.594177866054	4.11087386417331	0	12.0632294610002	13.7502827326445	12.8188418538884	8.58110651715989	8.37355374121463	8.41869794466714
GXIEMIS01BAJWH	chr1	36710557	+	Active	FALSE	1.6094379124341	84789444	7189249813829136	0.147283713287118	0.0216924921996418	1	1	0	1	0.405940594059406	0.467661691542289	0.54045954045954	0.558220889555222	0.544345565443456	0.56147192640368	0.551764482355176	0.513797431012845	0.534584465415535	0.541054229472885	5.11772725069852	3.41720195580387	0	9.89932891738727	9.92676452944062	17.6439059676794	0	8.92651750985012	6.52502965784346	8.08147504013705	8.36264243156764	6.78219205600679	13.9679989998964	14.883008097867	13.033934268635	15.7196466225007	13.613473930041	7.48661331313996	0	11.9688491858828	13.7668128395216	12.860276274524	9.94965523338113	9.90078390096181	9.91076103650263
IBB3E05	chr1	36730942	+	Jurkat	FALSE	0	84769059	7185793363745481	0.14736549843942	0.0217165901302987	1	1	0	1	0.643564356435644	0.686567164179104	0.618381618381618	0.592703648175912	0.575442455754425	0.567321633918304	0.553064469355306	0.514682426587867	0.533375466624533	0.540431229784385	5.65880957416269	3.41720195580387	0	9.68203007899358	10.6178089683275	17.6434626082132	0	8.02322468471667	4.38202663467388	9.5187070356208	5.28826703069454	9.96491185452313	13.9503421050216	14.8899933921054	12.9883724506387	15.7166056317054	13.6381168394066	8.52734152246805	6.2803958389602	11.8304915295021	13.7879892985218	12.9119065087255	10.6293439075058	10.6048756829977	10.6098223923996
5O55L:02164:02034	chr1	36745782	-	Central Memory	FALSE	5.23110861685459	84754219	7183277638299961	0.147425036906929	0.0217341415070094	0	1	0	1	0.623762376237624	0.606965174129353	0.601398601398601	0.598200899550225	0.580941905809419	0.575921203939803	0.539944600553995	0.518312408437958	0.532878467121533	0.539651730174135	3.3699654920934	0	3.41720195580387	7.07918439460967	10.1677730471815	17.6431397249306	0	9.73873082692165	4.45434729625351	7.09257371597468	9.61833560993797	10.4942420313408	13.9372891562739	14.8950480743854	12.9538476796504	15.7143860011313	13.6556821234837	8.52615293278771	0	11.7161764649452	13.8031282121587	12.9478837918207	10.7586047619755	10.9181927318952	10.1747734391764
5O55L:02361:00985	chr1	37212849	+	Central Memory	TRUE	1.38629436111989	84287152	7104323992271104	0.1492989219072	0.0222901680826521	0	0	0	0	0.732673267326733	0.72636815920398	0.693306693306693	0.637181409295352	0.603239676032397	0.546522673866307	0.516094839051609	0.511377443112784	0.518722481277519	0.527529736235132	5.84062477587266	0	0	8.69466969654699	12.5522087504788	17.6329238062349	10.7847726752115	6.68710860786651	2.63905732961526	7.52185925220163	7.04664727784876	12.7143680710425	13.4036807379811	15.0423357461124	10.7047938290723	15.6418828647331	13.8062518279001	8.33110454805304	6.33682573114644	12.749561955132	14.190352183927	13.6956160447072	12.5426770162784	11.1727704552573	11.8553655726569
5O55L:01490:02411	chr1	37547686	-	Central Memory	FALSE	1.38629436111989	83952315	7047991193859225	0.150642296694619	0.0226931015534296	0	0	0	0	0.584158415841584	0.572139303482587	0.556443556443556	0.452273863068466	0.475352464753525	0.505174741262937	0.50239497605024	0.513297433512832	0.521072478927521	0.516664241667879	7.39945346407601	0	0	8.02059914989697	10.7592424086558	17.6255353222825	10.7756800956885	4.65396035015752	7.78572089653462	9.77218225175814	6.81673588059497	0	12.6995486309611	15.0136888062305	12.1150806290244	15.5864678204831	13.3938352719794	8.10741881171997	5.57594910314632	11.7078835106393	14.3975015715893	13.9954275594642	12.855604872388	11.9961475936351	12.8732069047757
5O55L:02268:01647	chr1	37954050	+	Central Memory	TRUE	5.48893772615669	83545951	6979925928494401	0.152272639673784	0.0231869567932222	0	0	0	0	0.386138613861386	0.497512437810945	0.542457542457542	0.533233383308346	0.512548745125487	0.509874506274686	0.522844771552284	0.527282363588182	0.526963473036527	0.525688237155881	4.03146563903204	0	0	6.46925031679577	9.50308461002023	17.6164945779209	8.31262602567496	7.30653139893951	3.89182029811063	7.18614430452233	6.21660610108486	12.9148643104762	11.270484408764	14.8828763877659	12.3179002047109	15.5148096495085	12.4275468041835	8.32190796823042	0	10.2744647301856	14.6021307772724	13.5807421996439	9.30246366085199	11.087742225996	8.80071662871916
GXIEMIS01BXPYM	chr1	37958735	+	Resting	FALSE	6.8330317327862	83541266	6979143124882756	0.152291436016121	0.0231926814838524	0	1	1	0	0.623762376237624	0.587064676616915	0.636363636363636	0.607196401799101	0.582741725827417	0.547572621368932	0.525614743852561	0.529472352638237	0.527272472727527	0.525755737122131	3.23072870345402	0	2.93766344541268	8.58110651715989	9.80289343730043	17.6163898684544	0	5.03695260241363	8.37999795223839	6.18826412308259	8.12444685571585	12.9052441433962	11.328473640767	14.8812638547506	12.3386304393612	15.5139528101178	12.4085970763083	6.31716468674728	6.69456205852109	10.0981493214147	14.6042619660014	13.5747998538179	8.74512525946224	11.0133694334625	9.33467964623179
5O55L:02230:02010	chr1	38169190	-	Central Memory	FALSE	7.36770857237437	83330811	6944024061917721	0.15313578697162	0.0234505692514174	0	1	0	1	0.514851485148515	0.487562189054726	0.502497502497502	0.507246376811594	0.536946305369463	0.545422728863557	0.507544924550755	0.506032469837651	0.522549477450523	0.529485235257382	6.19509282019683	0	3.21652105457152	9.25378292981902	9.26908086699878	17.611674867506	0	8.31213510764841	6.61204103483309	8.97398492668974	8.66768002469017	12.1650527147552	12.5900110409607	14.8060066858177	12.9918081231119	15.4746852340202	10.4470610627619	8.26616443661249	0	10.7511567725322	14.6955944623655	13.2631925761457	10.125750716423	11.554307302749	9.47108794568776
5O55L:00738:02171	chr1	38440571	+	Central Memory	TRUE	5.63121178182137	83059430	6898868911924900	0.154224574630047	0.0237852194198189	0	1	0	1	0.673267326732673	0.656716417910448	0.565434565434565	0.552223888055972	0.572342765723428	0.565971701414929	0.519124808751912	0.513527432362838	0.531873468126532	0.535333232333384	7.17034249752334	0	2.76552634223927	9.58079987088553	9.59308259297708	17.6055618876183	0	8.7212762399917	0	9.06531459992592	9.38723053877293	11.2536883060078	13.2445668507363	14.6997692997876	13.473280778457	15.4216612734818	12.3751696420272	9.03109408169916	5.70044357339069	9.71498694466546	14.6090866136085	12.625549134186	10.4354090845969	11.9160144189255	9.60535102218049
G13FKHM01BIKMT	chr1	38985778	-	Resting	TRUE	0.693147180559945	82514223	6808596997293729	0.156411959350745	0.0244647010279392	0	0	0	0	0.693069306930693	0.641791044776119	0.549450549450549	0.578210894552724	0.575942405759424	0.56227188640568	0.553194468055319	0.554027229863851	0.546289453710546	0.545330227334886	6.57892559348668	0	0	7.59940133341582	10.6776385172492	17.5931667361753	12.6736921850912	5.7268477475872	4.85203026391962	7.89095671613892	7.48941208350872	11.7492852952471	13.9200498364992	14.4446428136195	12.8177711304786	15.3058009041935	11.7817151956902	6.59304453414244	6.7286286130847	11.7227243712593	14.3259859203959	12.3923198203266	10.2900076654765	12.8875697264481	8.94076013488838
5O55L:02186:02462	chr1	39462581	-	Central Memory	FALSE	5.8111409929767	82037420	6730138280256400	0.158324905437247	0.0250667756817131	0	1	0	1	0.613861386138614	0.626865671641791	0.588411588411588	0.571214392803598	0.561843815618438	0.556622168891555	0.546184538154618	0.540317298413508	0.559495440504559	0.543437228281386	3.71016812144132	0	3.39390418416801	8.49984355308112	8.5775354204224	17.5821993507157	0	7.39326309476384	7.67415292128168	8.65538869016764	8.82585367025321	12.3753047412198	14.2773572597472	14.1513961939976	11.5903123413516	15.1921537459789	10.7360705353368	8.91931939825889	3.29583686600433	11.1553644142691	13.9888586399591	11.6730014128169	10.3849564536411	8.58858318750291	8.42726848388825
G13FKHM01ALSKU	chr1	39687710	-	Resting	FALSE	1.6094379124341	81812291	6693250958668681	0.15922812886392	0.025353597021505	0	1	0	1	0.574257425742574	0.616915422885572	0.558441558441558	0.575712143928036	0.570842915708429	0.570371481425929	0.572344276557234	0.578752106239469	0.549062450937549	0.552169223915388	6.23920231396577	0	2.78953801794848	8.71980745147795	11.6600687934146	17.5769788469985	0	7.66152708135852	6.41836493593621	8.2220164372022	9.77984991207795	9.37160851957231	14.4100140587776	13.9759698679011	9.56352924663008	15.1336470560235	10.8857158264616	9.14131178556575	4.59511985013459	11.5228361910787	13.7790032003302	11.5874297871383	9.07165285220229	9.63554274576738	6.54965074223381
GXIEMIS01ALYNF	chr1	39689141	-	Active	FALSE	1.6094379124341	81810860	6693016813939600	0.159233870073287	0.0253554253785163	0	1	0	1	0.683168316831683	0.631840796019901	0.56043956043956	0.580209895052474	0.573442655734427	0.571771411429429	0.572384276157238	0.579062104689476	0.549179450820549	0.552218723890638	6.90691753117245	0	2.78953801794848	8.9298325032724	11.6723450966023	17.5769455762986	0	6.5424719605068	5.31811999384422	8.11999382772511	9.6954173257194	9.24174213511571	14.4108034251549	13.9747502666899	9.65931186839349	15.1332639990232	10.9121568986449	8.97487117097134	0	11.5369056287072	13.7775178904542	11.6006249385005	8.89206162554694	9.72495879398087	7.66387725870347
5O55L:02200:02584	chr1	39692926	+	Central Memory	TRUE	2.70805020110221	81807075	6692397520055625	0.159249055592122	0.0253602617069828	1	1	0	1	0.663366336633663	0.587064676616915	0.628371628371628	0.586706646676662	0.580641935806419	0.555772211389431	0.573654263457365	0.580157099214504	0.549455450544549	0.552300223849888	1.72882815854659	2.78953801794848	0	8.24485939591126	11.7041076501964	17.5768575698448	0	8.00034949532468	5.78074351579233	5.98393628068719	9.43011826581409	8.78477459216102	14.4128883032783	13.9715172286601	9.87570517152368	15.1322501040222	10.9788994480338	8.3228800217699	3.76120011569356	11.5731923757569	13.7735785726321	11.6347093753319	8.15737044118677	9.92891160487629	8.21311069759668
132__073	chr1	39732089	+	Bcl-2 transduced	TRUE	1.79175946922805	81767912	6685991432839744	0.159406178570765	0.0254103297665345	1	1	0	1	0.564356435643564	0.592039800995025	0.613386613386613	0.606196901549225	0.57964203579642	0.581820908954552	0.584424155758442	0.582102089489553	0.549005450994549	0.553665723167138	5.11594973891897	2.78953801794848	0	7.57198844937744	11.8630963029952	17.5759465213027	0	6.47543271670409	7.55433482372575	7.65633716643018	8.45595588194505	10.3414198507818	14.4342089390647	13.9374369978535	10.9787459155059	15.1216986468904	11.4905469228523	5.15329159449778	5.87211778947542	11.887071889821	13.7318810922243	11.932385518719	8.89247396834709	10.9967187222518	8.94611437556074
GXIEMIS01A2QJB	chr1	39732854	-	Active	FALSE	1.38629436111989	81767147	6685866328519609	0.159409247770741	0.0254113082748334	0	1	0	1	0.663366336633663	0.616915422885572	0.587412587412587	0.6031984007996	0.575542445755424	0.586920653967302	0.584274157258427	0.582242088789556	0.548963451036549	0.553665723167138	3.74915181813082	0	2.78953801794848	7.07157336421153	11.8576917818448	17.5759287168465	0	7.25417784645652	7.89133075766189	7.20711885620776	8.27842825919907	10.3658054722371	14.4346209176853	13.9367595801438	10.9917127483178	15.1214914247512	11.4983396066418	6.33505425149806	0	11.8923203453452	13.7310490182838	11.9374020378148	8.99243308745722	11.0094560511575	9.0410929746695
G13FKHM01AXH2M	chr1	39740237	+	Resting	TRUE	1.38629436111989	81759764	6684659009335696	0.159438868559529	0.0254207528075428	1	1	0	1	0.623762376237624	0.641791044776119	0.688311688311688	0.610694652673663	0.5998400159984	0.594420278986051	0.587654123458765	0.582892085539572	0.548071451928548	0.554088722955638	5.73839098514186	2.78953801794848	0	8.72323127482751	11.8039743632976	17.5757568700946	0	0	5.89164421182577	5.5834963087817	8.01135510916129	10.5748491410242	14.4385882162282	13.93019814098	11.1089043138542	15.1194893178439	11.5705809774584	8.69984802600031	4.82028156560504	11.9416056719185	13.7229829033437	11.9242599810206	9.64374484877359	11.1247008812445	9.66940943616914
IBB2B2	chr1	39749535	+	Jurkat	FALSE	5.4249500174814	81750466	6683138691217156	0.159476172378323	0.0254326495564405	1	1	0	1	0.574257425742574	0.611940298507463	0.615384615384615	0.612193903048476	0.591340865913409	0.603369831508425	0.589284107158928	0.582992085039575	0.547300452699547	0.554263222868389	5.42612248196059	2.78953801794848	0	9.64484634886876	11.7319405057007	17.5755404077684	0	8.76358440945014	6.89669433162271	8.19257047115217	9.40013394360884	10.7879986178743	14.443562262316	13.9218730714546	11.2392909289109	15.1169621888793	11.6547114445559	8.09529377684465	7.68248244653451	12.0004067168607	13.7127311528174	11.8606555224272	10.1154892634315	11.2531697951593	10.1315788435743
5O55L:02474:02280	chr1	39764458	-	Central Memory	TRUE	4.89783979995091	81735543	6680698989504849	0.159536043843999	0.0254517492853944	0	1	0	1	0.603960396039604	0.611940298507463	0.621378621378621	0.653173413293353	0.591240875912409	0.590670466476676	0.593154068459315	0.582937085314573	0.545964454035546	0.554572722713639	6.87498768149919	0	2.78953801794848	10.3210459083317	11.6042458780479	17.5751928945066	0	9.92656911197945	7.47929963778283	4.89783979995091	7.77527584648686	11.0565722435355	14.4514940893764	13.9083649976328	11.4184389458643	15.1128928277901	11.7764890100132	8.99665197943273	7.35372233039963	12.0880995918215	13.6960544985838	11.7492774002505	10.5877453392502	11.430054595147	10.5978090433238
GXIEMIS01AOIJK	chr1	39765901	-	Active	FALSE	4.74493212836325	81734100	6680463102810000	0.159541833197679	0.0254535965400761	0	1	1	0	0.603960396039604	0.597014925373134	0.625374625374625	0.613193403298351	0.579142085791421	0.591270436478176	0.592884071159288	0.583012084939575	0.545727454272546	0.554504222747889	5.04710369773818	0	2.78953801794848	10.3674731094563	11.590987751365	17.5751592848298	0	9.85345661893056	5.79301360838414	6.1463292576689	8.24905227417129	11.0790917460616	14.4522577428948	13.907049088579	11.4341744227376	15.1124984558524	11.7875146990603	8.79981246952556	6.28226674689601	12.0961852322486	13.6944270818412	11.7378194833227	10.6234957247597	11.4456097576854	10.6332077133269
5O55L:01108:01290	chr1	39774828	+	Central Memory	FALSE	4.74493212836325	81725173	6679003901879929	0.159577648554785	0.0254650259182746	1	1	0	1	0.712871287128713	0.686567164179104	0.597402597402597	0.616691654172913	0.597240275972403	0.59862006899655	0.59210407895921	0.582547087264564	0.546076453923546	0.553595223202388	5.63459141911781	2.78953801794848	0	10.6148429527447	11.5048126448597	17.5749513362333	0	9.21999362900432	6.63463335786169	8.00936307663004	9.45336497888354	11.2081514878916	14.4569691028417	13.8988696066488	11.5263746182942	15.1100552431563	11.8531478040165	7.72488843932307	4.67282883446191	12.1448034410149	13.6842998989246	11.6638595485226	10.8200982332212	11.5368079934335	10.8280836987734
5O55L:02124:00448	chr1	39805925	-	Central Memory	FALSE	7.22620901010067	81694076	6673922053493776	0.159702410530805	0.0255048599293497	0	1	0	1	0.584158415841584	0.552238805970149	0.565434565434565	0.570214892553723	0.571142885711429	0.574471276436178	0.589184108158918	0.586457067714661	0.545691454308546	0.552712223643888	6.82820773990453	0	2.78953801794848	10.9040275168552	11.1286590680031	17.574226614191	0	7.85127199710988	6.22455842927536	9.50427783859047	7.93630269320196	11.5600571117025	14.4732098194247	13.86984248104	11.7939680446906	15.1014974485963	12.0530554896885	8.93471861401677	0	12.2977900152787	13.6481989856085	11.3526980256493	10.9167234904668	11.8019616202379	11.3085300636177
5O55L:01918:02033	chr1	39833771	-	Central Memory	TRUE	6.40357419793482	81666230	6669373122412900	0.159814129409932	0.0255405559590546	0	1	0	1	0.663366336633663	0.661691542288557	0.595404595404595	0.581209395302349	0.592440755924408	0.591420428978551	0.576464235357646	0.585742071289644	0.545756454243546	0.552815723592138	5.78025139002881	0	2.78953801794848	10.1867473611773	10.6028404378176	17.573577211349	0	7.83478810738819	6.63200177739563	6.5792512120101	8.69114649853968	11.7956351957955	14.4875321565092	13.8431150245509	11.984783623513	15.0937716681828	12.2034141147668	8.91004576147356	4.67282883446191	12.4173743582178	13.6147276339825	10.9569106856139	10.2125885923612	11.9913931726281	11.6024004713978
5O55L:01703:01075	chr1	39890349	+	Central Memory	TRUE	7.59287028784482	81609652	6660135299561104	0.160041121823323	0.0256131606744678	1	1	0	1	0.613861386138614	0.666666666666667	0.651348651348651	0.632683658170915	0.621937806219378	0.617319134043298	0.580424195758042	0.557132214338928	0.543971456028544	0.552102723948638	4.08315570958329	2.78953801794848	0	9.35919131870854	9.62317823441376	17.5722564427021	0	8.21932609390609	6.0137151560428	7.26542972325395	10.3252196331082	12.1508241712997	14.5160156029274	13.7865049326921	12.2870764296833	15.0778880159173	12.4531163003604	8.48384321173468	6.93342302573071	12.6078342374139	13.5430612095648	6.64768837356333	10.2797641231796	11.9228207453577	11.8105529177679
G13FKHM01AOVYN	chr1	39908932	-	Active	TRUE	8.29504914043511	81591069	6657102540562761	0.160115677304571	0.0256370301187016	0	1	0	1	0.643564356435644	0.611940298507463	0.602397602397602	0.585207396301849	0.605139486051395	0.599470026498675	0.569714302856971	0.55000224998875	0.543432456567543	0.552051723974138	6.61675759745206	0	2.78953801794848	10.3151997734048	10.4250750589461	17.5718222564199	0	8.49984355308112	7.68937110752969	7.00940893270864	9.385049695768	12.2444901515836	14.5251967125598	13.7671896836611	12.3692878325844	15.0726155149411	12.5231800161666	7.79193595693806	6.67834211465433	12.5436442775947	13.5183557605875	9.78504179732965	10.7731058762119	11.791185791843	11.6620607314695
5O55L:00923:01256	chr1	39999261	-	Central Memory	FALSE	4.02535169073515	81500740	6642370620547600	0.160478079611284	0.0257532140357256	1	1	0	1	0.623762376237624	0.562189054726368	0.58041958041958	0.602198900549725	0.534646535346465	0.509624518774061	0.500984990150098	0.52361238193809	0.542857457142543	0.553246223376888	6.82193152360441	2.70732327028535	2.32558065665502	7.45066079621154	9.7696132439798	17.5697090566531	0	8.66094715506093	5.08759633523238	9.76932739084919	9.15175741454389	12.5210950418015	14.5671704848418	13.6675892684667	12.6939990725738	15.0465831241512	12.7599002858407	9.08839870117094	0	12.1546688187184	13.3887196631414	10.2747752088427	11.8353639735798	10.6395505340729	10.1563452338337
5O55L:01357:02730	chr1	40212023	+	Central Memory	TRUE	6.41345895716736	81287978	6607735367328484	0.161331686311024	0.0260279130079587	1	1	1	1	0.574257425742574	0.587064676616915	0.604395604395604	0.611194402798601	0.57014298570143	0.538373081345933	0.521174788252117	0.515962420187899	0.549475450524549	0.553616223191888	5.86126470060919	2.32558065665502	2.70732327028535	7.83557924666997	8.89357271862931	17.5647138827912	0	8.31041499418829	0	10.1041400660148	8.97563018429051	11.0234698669404	14.4614377160369	13.3843229446083	13.1966337649394	14.9824476283304	11.8146435698239	8.2529671950008	7.00397413672268	10.031308923974	12.9941617562807	12.3956759591973	10.9718296192971	12.0483188154799	8.79664145894091
G13FKHM01BAHQZ	chr1	40326079	+	Resting	TRUE	4.43081679884331	81173922	6589205612862084	0.161789281961308	0.0261757717575555	0	1	0	1	0.633663366336634	0.671641791044776	0.634365634365634	0.604197901049475	0.592240775922408	0.571121443927804	0.548834511654884	0.520212398938005	0.544862455137545	0.550099724950137	4.65801358332538	0	1.89468903251401	8.67180090964268	10.0373189001696	17.5620257952926	0	0	5.27811465923052	8.10982627601848	9.78273135140033	9.06681636189014	14.3997905260301	13.1912941136276	13.3887273247731	14.9462940910784	9.95996239946411	9.42116839756774	5.97380961186926	11.8261510074427	12.693983725005	12.7821521594963	11.707965794172	12.0992443865973	9.69695526702712
G13FKHM01A2A4B	chr1	40510959	-	Resting	FALSE	5.45958551414416	80989042	6559224924077764	0.16253102534898	0.0264163342009908	0	1	0	1	0.544554455445545	0.577114427860697	0.520479520479521	0.55672163918041	0.55034496550345	0.548722563871806	0.565774342256577	0.558262208688957	0.550950449049551	0.548128725935637	5.61702821521889	0	5.23550002998876	7.86710550031674	8.35631996582815	17.5576531101281	0	3.55534806148941	7.68294316987829	8.09529377684465	8.97423821949758	10.7066543781346	14.2910109274156	12.7679743901032	13.6381586320732	14.8847637211208	11.5158212680823	8.71620797115185	5.04342511691925	11.794768020583	11.8558198922502	13.200601380655	9.59260508691391	8.46547875572956	8.22897764335831
G13FKHM01AWH64	chr1	40517743	-	Resting	TRUE	1.09861228866811	80982258	6558126110778564	0.162558242934127	0.0264251823458306	0	1	0	1	0.554455445544555	0.577114427860697	0.587412587412587	0.55872063968016	0.577742225777422	0.579121043947803	0.570024299757002	0.559757201213994	0.551302448697551	0.548220225889887	5.62459336699292	0	5.23550002998876	7.62657020629066	9.30937089543914	17.5574922942603	0	8.48694014824522	0	6.1779441140506	9.59430941973946	10.8480935953903	14.2867852540622	12.7484463537391	13.6462264431767	14.8824322971648	11.5812754631918	5.18178355029209	5.31811999384422	11.7422339738218	11.8064752884499	13.2130702509607	8.97106743873209	9.35288105875829	8.31188955823036
G13FKHM01A2D2K	chr1	40638604	+	Active	TRUE	0.693147180559945	80861397	6538565524791609	0.163043140422106	0.0265830656387024	1	1	0	1	0.623762376237624	0.651741293532338	0.568431568431568	0.606696651674163	0.586041395860414	0.603669816509175	0.595444045559544	0.588862055689721	0.555025444974555	0.552212723893638	6.09783594263485	1.3214144483815	0	9.19278721272859	9.30501398557886	17.5546229207054	0	7.72929567431048	0	6.63463335786169	9.81219429408974	12.0569750108729	14.2083455745324	12.3156263574396	13.7800180862738	14.8399587703408	11.0155753046057	7.54750168281497	4.15888308335967	8.49943646982698	9.49228099379885	13.4125448238172	9.26785427817679	9.30501398557886	9.28665305482535
G13FKHM01AK34C	chr1	40663386	+	Resting	FALSE	3.55534806148941	80836615	6534558324658225	0.163142566453225	0.0266154969889448	1	1	0	1	0.653465346534653	0.621890547263682	0.602397602397602	0.590204897551224	0.617638236176382	0.616469176541173	0.59770402295977	0.591977040114799	0.556798443201557	0.552695223652388	3.75306806432365	1.3214144483815	0	9.29486532704587	10.4850046044247	17.5540335501158	0	3.78418963391826	6.83087423464618	7.14282740116162	5.00394630594546	12.1913599425634	14.1914727022719	12.1979094168582	13.805371329271	14.8310223575957	10.4921627114994	8.05674377497531	5.65599181081985	9.89171856893613	9.347054195292	13.4489540950905	10.4737323659947	10.4850046044247	10.4793984229581
5O55L:02136:02696	chr1	40730320	-	Central Memory	FALSE	5.04985600724954	80769681	6523741368841761	0.163411107409036	0.0267031900246476	0	1	0	1	0.495049504950495	0.567164179104478	0.583416583416583	0.586706646676662	0.599240075992401	0.592870356482176	0.56410435895641	0.571492142539287	0.558864441135559	0.553422223288888	7.64182110547284	0	2.40944648177811	0	8.75004942158424	17.552439973794	0	6.98100574072173	7.12849594568004	7.6511201757027	8.12266802334641	12.4837536233403	14.1444243010076	11.7863057527111	13.8707995588735	14.8064789853832	10.3351725616203	7.89133075766189	0	11.3702091627686	11.2695664511551	13.5411408152742	10.3888415103284	11.5396550259621	8.71751837264977
5O55L:00263:02033	chr1	40733672	-	Central Memory	FALSE	5.28320372873799	80766329	6523199900136241	0.163424555720565	0.0267075854124641	0	1	0	1	0.613861386138614	0.631840796019901	0.623376623376623	0.613193403298351	0.608139186081392	0.589370531473426	0.556544434555654	0.570922145389273	0.559077440922559	0.553323223338388	2.04825332710807	0	2.40944648177811	8.11372608597075	9.17605943799931	17.5523601019834	0	7.65775527113487	5.4510384535657	7.83913164827433	2.89037175789616	12.4963700450308	14.1420089348841	11.7604728066819	13.8739662410975	14.8052338911234	10.4384885819933	6.42648845745769	5.83188247728352	11.4081425602409	11.3114333211006	13.5455413490733	10.2799700257198	11.571769679272	9.15493336470444
131__049	chr1	40749288	+	Bcl-2 transduced	TRUE	5.25749537202778	80750713	6520677650008369	0.163487207520338	0.0267280670227979	1	1	0	1	0.643564356435644	0.676616915422886	0.596403596403596	0.587206396801599	0.588541145885412	0.588820558972051	0.551184488155118	0.569082154589227	0.55989644010356	0.552782723608638	6.19929807508543	2.40944648177811	0	9.74014475433995	9.89847501071258	17.5519879181713	0	6.55961523749324	0	7.93487156594518	8.42945427710823	12.5531350365623	14.1306788980913	11.6304595807597	13.8885881423079	14.7994128343991	10.8150672046802	6.99484998583307	4.58496747867057	11.5680573824082	11.486242623187	13.5657907147994	9.51244296708919	11.7091252717969	10.1297063703673
G13FKHM01AN3J6	chr1	40809722	+	Active	TRUE	0.693147180559945	80690279	6510921125097841	0.163729670306418	0.0268074049386484	0	0	0	0	0.465346534653465	0.507462686567164	0.544455544455544	0.547726136931534	0.566043395660434	0.55787210639468	0.539194608053919	0.562492187539062	0.555434444565555	0.551439724280138	7.60752772395016	0	0	6.4425401664682	10.1878390848915	17.5505462581479	10.1910321155339	8.87248718227804	0	8.73841489716775	2.94443897916644	12.7466949073302	14.0855804423553	10.8597294999125	13.9314136053273	14.7765604834084	11.6100431012496	6.77878489768518	6.18208490671663	12.0203573364681	11.9690900245094	13.6405057682267	8.27129265297941	12.1123716702614	7.32052696227274
5O55L:00744:01835	chr1	40862017	-	Central Memory	FALSE	2.30258509299405	80637984	6502484463584256	0.16393947921197	0.0268761528442918	0	1	0	1	0.524752475247525	0.562189054726368	0.619380619380619	0.621689155422289	0.59044095590441	0.577471126443678	0.578954210457895	0.564512177439113	0.552729447270553	0.548139225930387	6.82978251066295	0	4.43016539625051	7.12125245324454	9.9986158976277	17.5492970753318	0	8.54830418644129	0	9.33732538373067	8.88058552310249	12.8884368987246	14.0448437140915	5.35185813347607	13.8837223244681	14.7563553562464	11.9983963569933	6.68835471394676	6.47543271670409	11.8001624383801	12.2553198480988	13.7009388604376	7.38087903556412	12.364809933627	0
G13FKHM01BGCAQ	chr1	40868365	+	Resting	FALSE	4.51085950651685	80631636	6501460724036496	0.163964947553731	0.0268845040262979	1	1	0	1	0.524752475247525	0.577114427860697	0.612387612387612	0.593703148425787	0.598040195980402	0.607319634018299	0.578584214157858	0.566262168689157	0.553199446800553	0.547865226067387	5.99822025989744	4.43016539625051	0	7.60339933974067	10.2521706465453	17.5491453329184	0	8.58821067865152	0	8.51839247199172	9.51332968849511	12.904351635801	14.0397838708575	8.78859343129374	13.8777752459014	14.7538746703553	12.0367186453605	8.06808962627824	3.36729582998647	11.7513595184531	12.2264045445021	13.7080322458021	7.40853056689463	12.3915309442679	7.13089883029635
G13FKHM01AW36N	chr1	40876082	+	Resting	FALSE	6.02102334934953	80623919	6500216314918561	0.163995908359241	0.0268946579585727	1	1	0	1	0.693069306930693	0.691542288557214	0.607392607392607	0.603698150924538	0.61053894610539	0.601769911504425	0.579824201757982	0.570367148164259	0.553162446837553	0.547670726164637	6.25800808332026	4.43016539625051	0	8.58298093195424	10.4929672279313	17.5489608349524	0	6.93049476595163	0	7.89020821310996	9.96439448743965	12.9233635075576	14.033598149427	9.56633508461005	13.8704976717931	14.7508506923556	12.0814103771176	3.13549421592915	5.0998664278242	11.6886335341189	12.1878628490053	13.7165881619553	8.67760991282214	12.3856111666036	8.64312074801403
G13FKHM01ADMD8	chr1	41105438	+	Active	TRUE	5.09375020080676	80394563	6463285759960969	0.164916090620292	0.0271973169454803	0	1	0	1	0.534653465346535	0.517412935323383	0.497502497502497	0.48575712143928	0.496650334966503	0.500874956252187	0.524314756852431	0.553152234238829	0.556347443652556	0.543333228333386	5.61585146945932	0	0.932919700989576	7.89618060861549	9.57609397984812	17.5434617958728	0	8.36170828857584	6.56667242980324	8.3670677328386	8.39434736141739	13.3678647201732	13.8297487126508	12.4034141690805	13.6257667240947	14.656527592337	12.9138990570592	8.89617742227481	0	11.6092987158778	10.3981837943722	13.9422920964917	9.27105910701089	9.20803772291351	9.2711532113727
5O55L:02581:01699	chr1	41164128	-	Central Memory	FALSE	3.63758615972639	80335873	6453852490672129	0.165151556432832	0.027275036592187	0	1	0	1	0.544554455445545	0.572139303482587	0.538461538461538	0.56671664167916	0.579242075792421	0.567671616419179	0.552854471455285	0.535812320938395	0.557668442331558	0.543756228121886	8.15167189646121	0.0465213065431506	1.86813391859978	6.56807791141198	8.72485755588199	17.5420497720007	0	7.1800698743028	7.44014668066269	7.71912984090673	9.08658956454001	13.455717901865	13.7701470162127	12.6192479535082	13.5521711181678	14.6308904153831	13.0489428612063	9.4785337678441	0	12.0365113294785	11.4239849556736	13.9927014755092	11.1464310387601	8.78216942633238	8.68558484267669
5O55L:00604:00994	chr1	41164139	-	Central Memory	FALSE	3.63758615972639	80335862	6453850723283044	0.16515160056512	0.0272750511692208	0	1	0	1	0.514851485148515	0.562189054726368	0.538461538461538	0.566216891554223	0.578842115788421	0.567671616419179	0.552854471455285	0.535807320963395	0.557672442327558	0.543755228122386	5.34311201155607	0.0465213065431506	1.86813391859978	6.55250788703459	8.72664341559844	17.5420495071645	0	7.17165682276851	7.43366654016617	7.71423114484909	9.08783369748339	13.4557336650955	13.7701355056563	12.6192843378927	13.5521568041136	14.6308855481878	13.0489665369519	9.47937465005548	0	12.03657649053	11.4241051801656	13.9927106892851	11.1465897196892	8.78385589664394	8.68744216697592
GXIEMIS01BIDKH	chr1	41551705	-	Active	FALSE	1.79175946922805	79948296	6391730033303616	0.166706525477423	0.0277910656367547	1	1	0	1	0.495049504950495	0.467661691542289	0.631368631368631	0.630184907546227	0.625537446255374	0.633268336583171	0.602983970160298	0.585752071239644	0.531571468428532	0.547867726066137	8.26995556335645	0.90585244198834	0	11.0367749824712	11.1274541423569	17.5326746534068	0	4.67282883446191	5.18738580584075	8.4424696452203	9.91105881803245	13.8974572979711	13.2500052105719	13.4443004890477	12.8503026538555	14.4427620301579	13.6555553980225	7.55276208421415	0	13.2292139823275	12.5456970516979	14.2738438529988	12.2467010213075	12.8843447385049	11.5607055954178
G13FKHM01B20O8	chr1	41611558	-	Resting	TRUE	5.59098698051086	79888443	6382163324964249	0.166946657276332	0.0278711863757412	1	1	0	1	0.673267326732673	0.686567164179104	0.678321678321678	0.667666166916542	0.645935406459354	0.634068296585171	0.617853821461785	0.609161954190229	0.531649468350532	0.547961726019137	6.29991012950372	0.90585244198834	0	11.4647221285837	11.4658443395617	17.5312189995304	0	0	5.34710753071747	9.9904905961577	8.97499771320498	13.9511343849204	13.1386697036786	13.5274977641635	12.679355267997	14.4102750433752	13.7234336455131	8.72696777499149	7.97108575350561	13.3313869087818	12.7388661976938	14.3109924666931	12.2646103854402	13.0257357301207	11.4664311632904
5O55L:02276:00569	chr1	42091391	+	Central Memory	FALSE	3.55534806148941	79408610	6305727342132100	0.168871759801955	0.028517671258609	0	1	0	1	0.613861386138614	0.616915422885572	0.611388611388611	0.554222888555722	0.514548545145485	0.525123743812809	0.519564804351957	0.51120244398778	0.541213458786541	0.552178723910638	5.95524542158539	0	1.31468288550844	6.41345895716736	10.491024186183	17.5194720048876	0	5.14166355650266	7.96901178110648	9.18758338485357	8.14002395246292	13.9331486942344	10.2536865728725	14.022187272043	11.9747330986164	14.1027707914545	14.1461572877939	7.67182679787878	0	12.006016761033	13.6177544997063	14.5128813066899	7.07242190053737	13.4736172538732	10.5564375433447
5O55L:01586:00888	chr1	42100163	-	Central Memory	FALSE	0	79399838	6304334274426244	0.168906953295013	0.0285295588714037	1	1	0	1	0.752475247524752	0.696517412935323	0.678321678321678	0.643178410794603	0.574842515748425	0.536873156342183	0.518714812851871	0.51278243608782	0.54039945960054	0.552457723771138	4.01750678200875	1.31468288550844	0	5.75890177387728	10.2116705378377	17.5192559642167	0	8.74989095553526	0	8.23403420769204	6.32256523992728	13.9253196639549	9.88404985864365	14.0292960589925	12.0285356245684	14.0961672601918	14.1524398329847	6.89365635460264	7.44541755670169	11.9509545639517	13.6283878942793	14.5085042267419	9.20542832761516	13.4611928335992	10.2972848557766
GXIEMIS01ATJNH	chr1	42374768	-	Active	TRUE	0.693147180559945	79125233	6260802497304289	0.170008675725626	0.0289029498219812	1	1	0	1	0.633663366336634	0.631840796019901	0.665334665334665	0.67216391804098	0.601739826017398	0.568621568921554	0.572314276857231	0.567132164339178	0.549220450779549	0.557988721005639	7.08945127138383	1.31468288550844	0	8.61577075477723	9.09088093193886	17.5124691626719	0	7.88833450073865	0	7.70436116791031	8.76155013912964	13.642893757318	12.4477160150689	14.2295798767908	12.910486122364	13.8637234126655	14.3314699812018	6.92559519711047	7.92948652331429	11.6919750078938	13.9144024974204	14.3607886216392	7.21229446850034	12.9646493564111	8.17667277194846
GXIEMIS01AZSBL	chr1	42376360	+	Active	FALSE	0.693147180559945	79123641	6260550565096881	0.170015062871197	0.0289051216030972	0	1	0	1	0.722772277227723	0.746268656716418	0.714285714285714	0.709645177411294	0.619438056194381	0.564271786410679	0.571894281057189	0.567687161564192	0.549290450709549	0.558011220994389	6.70974795210843	0	1.31468288550844	8.27537637483641	8.89316082873538	17.5124296821474	0	6.97914527506881	0	8.24538446812075	8.98419231164167	13.6410000156141	12.4539478330636	14.2306315641456	12.9065429464699	13.8622051947156	14.3324198387051	7.86710550031674	7.90691548867859	11.7051973526174	13.9158435568121	14.3598653440776	7.98888225330923	12.960914463471	8.14757773620177
G13FKHM01AEK7S	chr1	42662247	+	Resting	TRUE	5.08140436498446	78837754	6215391455764516	0.171162048980412	0.0292964470111728	0	1	0	1	0.534653465346535	0.502487562189055	0.584415584415584	0.59320339830085	0.635736426357364	0.627968601569922	0.575744242557574	0.5879820600897	0.578055421944578	0.553205223397388	8.38902146705555	0	2.43619773231797	9.86843016072073	10.8308566916173	17.5053144846218	0	6.79794041297493	5.86078622346587	8.02191277898571	5.25749537202778	13.2248856691124	13.2032924613611	14.4035421928588	11.6703821026632	13.5435902798903	14.4868281984275	7.00124562206948	0	9.98782870096988	13.7275008646409	14.1784918748659	12.5040824528568	11.846307216673	11.7229270375375
GXIEMIS01A6GGF	chr1	42706420	+	Active	FALSE	1.09861228866811	78793581	6208428406803561	0.171339272209877	0.0293571462014105	0	1	0	1	0.742574257425743	0.666666666666667	0.615384615384615	0.586706646676662	0.612938706129387	0.606519674016299	0.621063789362106	0.591447042764786	0.58049441950558	0.551488224255888	3.73127527541358	0	2.43619773231797	11.0585431846274	11.4494210756007	17.5042105709796	0	6.78445706263764	0	9.83306508823958	9.89746948021057	13.1417894632294	13.2816209945997	14.4277805994763	11.1965695319338	13.483865451979	14.4639955674554	7.93379687481541	7.55381085200823	11.0963943538781	13.6780617881414	14.1472831973288	12.3256096975556	11.4657814451614	11.2796684444965
IBB1G2	chr1	42720673	-	Jurkat	FALSE	1.38629436111989	78779328	6206182520131584	0.171396455618058	0.0293767449984331	1	1	0	1	0.772277227722772	0.72636815920398	0.639360639360639	0.607696151924038	0.623337666233377	0.631468426578671	0.618063819361806	0.598237008814956	0.57986542013458	0.551561724219138	3.88931626318868	2.43619773231797	0	11.1988309685666	11.2846939921071	17.5038541185129	0	9.62489735676257	0	9.02268461359153	8.86262516940892	13.1134336255832	13.3056394784759	14.4354777203034	10.9789506203053	13.4638075193091	14.4565156629712	9.09717167387054	6.60800062529609	11.2921042150256	13.6615735219802	14.1370018528295	12.2602861718868	11.3039559852119	11.081249842842
GXIEMIS01BOOE4	chr1	42728128	+	Active	FALSE	3.17805383034795	78771873	6205007975928129	0.171426365272727	0.0293869987106184	0	1	0	1	0.792079207920792	0.746268656716418	0.601398601398601	0.63368315842079	0.636736326367363	0.634968251587421	0.620273797262027	0.600541997290014	0.57962242037758	0.551557224221388	3.77319817276502	0	2.43619773231797	11.0911785242878	11.1863500924263	17.5036676262204	0	9.02147746713881	7.11639414409346	6.72623340235875	5.39816270151775	13.0982755818752	13.3179762125195	14.4394802071315	10.8429477864369	13.4531537886981	14.452580916024	7.29641326877392	3.29583686600433	11.3810042039592	13.6528398522432	14.1315818168848	12.2243397808362	11.2075816718453	10.9593141142674
GXIEMIS01BHQYQ	chr1	42730235	+	Active	FALSE	3.09104245335832	78769766	6204676035694756	0.171434818611746	0.0293898970324422	0	1	0	1	0.613861386138614	0.621890547263682	0.636363636363636	0.661669165417291	0.641535846415358	0.634568271586421	0.618163818361816	0.601961990190049	0.57968042031958	0.551655224172388	5.25273262228396	0	2.43619773231797	11.0585274325029	11.1567075594307	17.5036149117656	0	8.72777821348305	6.45676965557216	7.11882624906208	7.75276480885133	13.0939494994867	13.3214355231391	14.4406085287913	10.8009012286406	13.4501220466365	14.4514660300124	6.4085287910595	7.42952084278646	11.4047610219797	13.6503575741541	14.130044617196	12.2139416039089	11.17857098432	10.921973796725
RSHY_106G_107_079	chr1	42730315	-	Bcl-2 transduced	FALSE	3.09104245335832	78769686	6204663432538596	0.171435139573835	0.0293900070807002	1	1	0	1	0.643564356435644	0.621890547263682	0.634365634365634	0.663668165917041	0.641735826417358	0.634768261586921	0.618063819361806	0.602051989740051	0.57967942032058	0.551652724173638	5.46954763276277	2.43619773231797	0	11.0572664579178	11.1555645715362	17.5036129102128	0	8.71473171401505	6.57507584059962	7.18159194461187	7.78655180642871	13.0937848745123	13.3215666330668	14.440651344594	10.7992694077787	13.4500067540887	14.4514236747641	6.53233429222235	7.4759059693674	11.4056520096984	13.6502632038165	14.1299862051707	12.2135446603689	11.1774527286821	10.9205281875104
G13FKHM01AK6AA	chr1	43151651	+	Active	TRUE	6.1527326947041	78348350	6138463947722500	0.173125550607956	0.029972456273308	1	1	0	1	0.732673267326733	0.651741293532338	0.653346653346653	0.638180909545227	0.562143785621438	0.571471426428679	0.572444275557244	0.559077204613977	0.571338428661571	0.552669723665138	7.36640173482305	5.22510130421678	0.0147552045805323	7.83399634170946	7.8770178956224	17.4930153653686	0	5.59098698051086	8.47595444339964	8.00536706731666	9.97850225634157	11.0756135892227	13.8465740528306	14.6439946876501	11.0637278809971	12.5154342592432	14.1990095000132	8.11402544235676	6.61606518513282	11.6685778737807	12.9630111931776	13.7623260025854	11.5165588562026	8.25322764558177	7.79975331828725
RSHY_106N_46_022	chr1	43161288	+	Bcl-2 transduced	TRUE	7.68845535654994	78338713	6136953954496369	0.173164214503602	0.0299858451846495	1	1	0	1	0.673267326732673	0.641791044776119	0.617382617382617	0.615692153923038	0.608639136086391	0.606519674016299	0.557614423855761	0.556582217088915	0.571264428735571	0.552538223730888	4.57991028350619	5.22510130421678	0.0147552045805323	9.40607161568006	9.41515700659751	17.4927716545918	0	8.78966009806154	7.85438121065236	9.44414687145865	10.0530276198057	10.9139969596493	13.8558729268729	14.6481944381428	10.9000117431205	12.4794301089084	14.1924204866996	8.58634605010455	4.34380542185368	11.7478315654637	12.9401482149503	13.7521105884308	11.4156102764787	9.50873980776916	9.39905809627538
G13FKHM01AAQCI	chr1	43410195	-	Resting	FALSE	4.20469261939097	78089806	6098017801117636	0.174162835887177	0.0303326934042638	1	1	0	1	0.435643564356436	0.477611940298507	0.461538461538462	0.48175912043978	0.487651234876512	0.48117594120294	0.52010479895201	0.53161234193829	0.551187448812551	0.553746223126888	3.73945167827339	2.33290186033464	0.0883734489483142	6.99942246750796	9.49356251370587	17.4864563611571	0	7.25770767716004	7.54168309988211	8.38708450606922	10.0036948129532	12.1699064625461	14.0702264170372	14.7509719527813	12.1784598984943	9.54445268330577	14.0051932880531	8.96954188542325	6.18208490671663	10.7560927327242	12.0305519106334	13.4439554514961	0	12.4775643585832	6.04025471127741
5O55L:00892:02536	chr1	43422569	-	Central Memory	TRUE	5.49306144334055	78077432	6096085387714624	0.174212480698293	0.030349988431053	1	1	0	1	0.514851485148515	0.557213930348259	0.53946053946054	0.51624187906047	0.454654534546545	0.485875706214689	0.511924880751192	0.53000734996325	0.54996645003355	0.553257723371138	4.20480965640273	2.33290186033464	0.0883734489483142	5.4380793089232	6.80239476332431	17.4861413637311	0	5.30826769740121	6.59441345974978	7.15617663748062	9.60904937558734	12.2320814647112	14.0797722519425	14.7558158189236	12.2401213530446	7.37337430991005	13.9949045001402	8.68710472813351	0	10.4499023032214	11.9539507484769	13.4258503911608	8.23137604557397	12.5236459892214	5.50533153593236
G13FKHM01BYVKY	chr1	43628946	-	Resting	TRUE	7.62070508683826	77871055	6063901206813025	0.175040470611305	0.0306391663518271	0	0	0	0	0.722772277227723	0.671641791044776	0.606393606393606	0.636181909045477	0.586741325867413	0.572671366431678	0.582254177458225	0.564447177764111	0.528481471518529	0.546422726788637	5.27421102159879	1.582348279284	0.0871224791508893	9.06600800108626	9.05473863988161	17.4808730687428	6.80350525760834	7.38709023565676	0	8.53993267838573	9.00134624376639	12.7307479186092	14.2268556782015	14.8333248538028	10.4085868119287	12.2293789317604	13.8055763769807	7.2283884515736	4.11087386417331	11.8468157999215	10.8370286378168	13.0624222719374	11.1457527546486	12.3285955413914	9.0441677169216
RSHY_106G_46_032	chr1	43810965	-	Bcl-2 transduced	FALSE	1.38629436111989	77689036	6035586314609296	0.17577073559227	0.0308953514906476	0	1	0	1	0.475247524752475	0.527363184079602	0.551448551448551	0.575212393803098	0.531346865313469	0.518574071296435	0.50820491795082	0.509082454587727	0.531330468669531	0.540542729728635	4.31796030331181	0	0.0218322329192212	8.03073492409854	8.11432470915534	17.4762034264167	0	8.71653573254449	0	6.8596149036542	8.5571828396324	11.957374078613	14.3407507902763	14.8970306029259	11.9102844739174	12.8654949829385	13.6024361423268	8.23110984032815	4.98360662170834	12.6812441482849	12.358317224186	12.5738047333211	3.91202300542815	10.6930806313643	8.02289686960146
GXIEMIS01BK3D8	chr1	43821963	+	Active	FALSE	8.1300590399928	77678038	6033877587529444	0.175814859855454	0.0309108649459931	0	0	0	0	0.504950495049505	0.537313432835821	0.547452547452547	0.531734132933533	0.501049895010499	0.496325183740813	0.512184878151218	0.502467487662562	0.531863468136532	0.540298229850885	6.16855959941422	0	0	7.46508273639955	7.68386398025643	17.4759205762615	7.51207124583547	8.39049553837028	5.18178355029209	9.1641917159502	0	11.8842476129557	14.3472340913387	14.9007528654342	11.9815969573155	12.8935362048718	13.5887329113174	7.79234892411304	5.55682806169954	12.7148642019832	12.4044602822505	12.5349914264965	7.04838640872188	10.4058373578211	7.62657020629066
5O55L:02265:02504	chr1	43842568	-	Central Memory	FALSE	2.70805020110221	77657433	6030676900149489	0.175897527653502	0.0309399402346144	0	0	0	0	0.504950495049505	0.532338308457711	0.579420579420579	0.582708645677161	0.549045095490451	0.52252387380631	0.520074799252008	0.507912460437698	0.530530469469531	0.539833730083135	8.71661266153919	0	0	8.97979449089521	9.03978927078114	17.4753904346913	8.85666093701725	7.52402141520612	1.79175946922805	9.07726601775084	8.9497545251861	11.7309358641727	14.3592687040486	14.9076895304927	12.1028875397293	12.9440449971962	13.5625429067202	9.10886120302633	5.53338948872752	12.7354442249583	12.4855662840764	12.4579513590167	9.34548296591848	9.42923490900098	8.98180732337753
5O55L:00290:01108	chr1	43850442	+	Central Memory	FALSE	7.01571242048723	77649559	6029454012894481	0.175929118347111	0.0309510546823919	0	1	1	1	0.693069306930693	0.631840796019901	0.543456543456543	0.561219390304848	0.537546245375462	0.546322683865807	0.515094849051509	0.51281743591282	0.53000246999753	0.539912230043885	7.42946972357031	0	2.70890317055365	8.45254799792271	8.50410795186758	17.4751877720108	0	8.67999208172133	8.33327035325531	9.71884330037253	9.65374331942474	11.6655263730929	14.3638296347976	14.9103276539908	12.1456111354103	12.9626921540457	13.552350677078	9.73560130353843	0	12.7119832101582	12.5149020290209	12.4268694453759	8.18116085802341	8.42792472365806	8.2872767558146
5O55L:00792:01839	chr1	43878231	-	Central Memory	TRUE	4.15888308335967	77621770	6025139177932900	0.176040608540751	0.0309902958553978	0	1	1	1	0.524752475247525	0.577114427860697	0.575424575424575	0.555722138930535	0.550844915508449	0.532723363831808	0.509224907750922	0.522252388738056	0.528708471291529	0.539965730017135	5.20351128112882	0.332904451065264	1.11613781553393	7.67925142595306	10.0128351093714	17.4744722044019	0	8.7787879291047	3.29583686600433	9.11624944857659	8.37930948405285	11.3929813458542	14.3797618709471	14.9195829133017	12.2832882838833	13.0258546796642	13.5155264582544	8.90544431878971	0	12.6244868839245	12.6120542868787	12.3087420433765	10.086600462794	10.0441186822759	9.9813740911932
296_Mixed_053	chr1	44125832	-	Bcl-2 transduced	FALSE	5.62040086571715	77374169	5986762028440561	0.177033990218223	0.0313410336925859	0	1	0	1	0.524752475247525	0.552238805970149	0.573426573426573	0.558220889555222	0.540845915408459	0.542172891355432	0.518824811751882	0.513287433562832	0.522611477388523	0.531313234343383	7.5359591304689	0.0896066729603549	2.07607588420353	8.35302584520232	9.16157020760675	17.4680737628829	0	5.21493575760899	5.75257263882563	7.07326971745971	9.35547913764242	11.9651850964871	14.5115196393765	14.9984719607207	12.7790840248501	13.4611215706632	13.1087288482193	8.59822003005861	6.29894924685594	10.938609659256	13.0322635998479	10.1635800076285	10.7228928645666	11.4100174949178	9.19227822915777
5O55L:01285:01093	chr1	44310005	+	Central Memory	FALSE	1.09861228866811	77189996	5958295482480016	0.177772897103434	0.0316032029445481	1	1	0	1	0.495049504950495	0.537313432835821	0.520479520479521	0.578210894552724	0.5998400159984	0.561721913904305	0.55830441695583	0.548572257138714	0.523981476018524	0.527078736460632	3.84578220546188	2.07607588420353	0.0896066729603549	8.91945316857545	11.3971217192266	17.463287717861	0	7.66622192566273	6.44730586254121	7.82043951526218	0	12.740689988399	14.5993687218564	15.0533626237175	12.0467661975426	13.6942182469978	12.6412777692332	9.48288342558516	5.28826703069454	11.7580966174698	12.5162999045514	12.2554055195488	11.839296859412	10.9783875812445	11.5308636101012
GXIEMIS01ACXLX	chr1	44737072	+	Active	FALSE	1.6094379124341	76762929	5892547268659041	0.179486301059206	0.0322153322679159	0	1	0	1	0.584158415841584	0.552238805970149	0.551448551448551	0.522738630684658	0.528547145285471	0.539273036348183	0.511574884251157	0.535317323413383	0.52980647019353	0.533746233126883	5.19147357000668	0	1.58466149633231	9.05380351415596	10.9614167259287	17.4521007218514	0	6.96318998587024	0	9.19288897836243	8.40245551394581	13.0533262192225	14.7775284821811	15.1701248635749	12.4548059678434	14.0877048109336	11.6777701877129	8.50754681436443	4.38202663467388	11.6896061418741	11.9447858004379	13.3648090386199	12.8008983669316	10.8867076950922	10.955375042698
5O55L:02255:01510	chr1	45153504	+	Central Memory	TRUE	1.94591014905531	76346497	5828787604171009	0.181157037117272	0.0328178720971085	1	1	0	1	0.554455445544555	0.517412935323383	0.520479520479521	0.561219390304848	0.547845215478452	0.538923053847308	0.511644883551164	0.50199249003755	0.542141457858542	0.545474227262886	5.43948214847716	5.72773660325226	4.45662841345647	9.101417964752	9.46660917372222	17.4410704543694	0	8.55891078476811	5.64544689764324	8.18227973925902	5.98393628068719	10.8240491512609	14.9251959792509	15.2721930167902	9.76238471155813	14.3632122252157	13.188811948235	9.46086560003161	5.24702407216049	10.4327913975479	13.2541702839571	13.5661539262341	9.75799924578752	10.9311944276885	9.09504174761272
5O55L:02587:02128	chr1	45213694	+	Central Memory	TRUE	6.33327962813969	76286307	5819600635698249	0.181398520968981	0.0329054234097338	1	1	0	1	0.485148514851485	0.492537313432836	0.527472527472527	0.517241379310345	0.525747425257474	0.509724513774311	0.513994860051399	0.501742491287544	0.545390454609545	0.546327726836137	6.49232932386072	5.72773660325226	4.45662841345647	8.9457235724554	8.98092720764838	17.4394660566704	0	9.77309408860253	7.90174751852014	7.88004820097158	9.35504659297544	9.09256983624167	14.9448440797854	15.2861203318926	11.2587813225362	14.3974266916346	13.2955483221861	8.88516409509682	6.24804287450843	9.73228396147602	13.3544809415442	13.4857723964774	9.52668278492117	10.9940844704411	8.97246382105991
GXIEMIS01BH1M2	chr1	45335467	-	Active	FALSE	4.91265488573605	76164534	5801036239437156	0.181887077424774	0.0330829089341257	1	1	0	1	0.544554455445545	0.557213930348259	0.544455544455544	0.551224387806097	0.563943605639436	0.545122743862807	0.536494635053649	0.538372308138459	0.547490452509548	0.546607226696387	9.67426272531349	4.45662841345647	5.72773660325226	9.90178610589637	10.1776663649502	17.4362122368814	0	8.05959232888755	6.11589212548303	6.44413125670044	9.43380387210131	8.69232227762869	14.9834520615495	15.3137176470394	11.0433857281098	14.463261234371	13.4818766893627	5.94803498918065	0.693147180559945	10.8157501824898	13.2182933650881	13.300240070411	10.9828320708466	10.7925304099171	10.7842754513676
5O55L:00841:01526	chr1	45383910	+	Central Memory	FALSE	0.693147180559945	76116091	5793659309120281	0.18208143200574	0.033153647881261	0	1	0	1	0.564356435643564	0.512437810945274	0.513486513486514	0.56271864067966	0.584541545845416	0.587820608969552	0.579724202757972	0.54838225808871	0.548758451241549	0.548837725581137	7.34856958904112	5.72773660325226	4.45662841345647	11.1287324921376	11.1291582458382	17.434914872533	0	8.46189187563115	4.969813299576	7.97796809312855	9.09896178399279	10.6219856655317	14.9984057825875	15.3244879302287	9.55293667530536	14.4882917525713	13.5473160304957	8.17159948034546	0	11.4951891014799	13.1261521907775	13.2156642672096	11.5833652891161	11.4711133971558	11.4219608295961
5O55L:01345:02548	chr1	45393387	-	Central Memory	TRUE	4.86753445045558	76106614	5792216694544996	0.182119453977208	0.0331674955169564	1	1	0	1	0.653465346534653	0.681592039800995	0.565434565434565	0.563218390804598	0.591840815918408	0.591420428978551	0.585724142758572	0.553657231713841	0.549120450879549	0.549021225489387	5.82420520076781	4.45662841345647	5.72773660325226	10.9788823900281	10.979376954097	17.4346608696103	0	9.55937621211763	0	8.81626020873458	5.01727983681492	10.8298078200475	15.0013052367762	15.3265814431931	8.43576619272051	14.4931160903491	13.5596320156571	7.26822302115957	5.12396397940326	11.5872812635553	13.1070893206365	13.1982479133907	11.6680042853703	11.3670669763656	11.3123747623087
5O55L:02317:00838	chr1	45394480	-	Central Memory	FALSE	4.87519732320115	76105521	5792050326681441	0.182123839121749	0.0331690927764447	1	1	0	1	0.653465346534653	0.676616915422886	0.65034965034965	0.621189405297351	0.593040695930407	0.593070346482676	0.586594134058659	0.554547227263864	0.549171450828549	0.549099225450387	3.32028078115907	4.45662841345647	5.72773660325226	10.9600618298573	10.9605657876746	17.4346315708318	0	9.47914538865827	0	8.63941082414049	7.12608727329912	10.8512188102446	15.0016390961524	15.3268226102841	8.16507925880507	14.4936709962159	13.561042734383	7.20117088328168	4.26267987704132	11.5973769014397	13.1048672081876	13.196219603587	11.6773206332307	11.3543399658529	11.2989274653157
5O55L:02013:01442	chr1	45404990	+	Central Memory	FALSE	5.14166355650266	76095011	5790450699090121	0.182166005516191	0.0331844535657249	0	1	0	1	0.603960396039604	0.611940298507463	0.654345654345654	0.642678660669665	0.5997400259974	0.594520273986301	0.583474165258347	0.559067204663977	0.549051450948549	0.549981725009137	5.77670094128535	5.72773660325226	4.45662841345647	10.7583283220941	10.7589448908025	17.4343497976762	0	7.85321638815607	2.99573227355399	8.25322764558177	8.94845599234554	11.0366139829861	15.0048437237999	15.3291386457924	8.8385517902274	14.4989911674074	13.5745072158243	6.70686233660275	5.24174701505964	11.6895810001376	13.0832440991064	13.176503017105	11.7627343159938	11.2229073327209	11.1594596519724
5O55L:02136:00519	chr1	45410088	-	Central Memory	TRUE	5.12989871492307	76089913	5789674860347569	0.182186458825312	0.0331919057793072	1	1	0	1	0.485148514851485	0.532338308457711	0.544455544455544	0.562218890554723	0.597640235976402	0.594370281485926	0.583014169858301	0.562087189564052	0.548984451015549	0.550186224906888	5.02754556873255	4.45662841345647	5.72773660325226	10.6435660277805	10.6442575495135	17.4342130916676	0	4.31748811353631	7.6434829070772	7.1066061377273	9.45673159001008	11.1155029285052	15.0063944753185	15.3302601372074	9.39207842523172	14.5015616205274	13.5809735975602	6.90274273715859	0	11.731418218069	13.0725847248412	13.1667974006874	11.80167696538	11.1523428962005	11.0840944887569
264_Mixed_021	chr1	45410456	-	Bcl-2 transduced	FALSE	5.12989871492307	76089545	5789618858307025	0.182187935250922	0.033192443750994	1	1	0	1	0.534653465346535	0.552238805970149	0.601398601398601	0.563218390804598	0.591740825917408	0.594370281485926	0.582584174158258	0.562167189164054	0.549026450973549	0.550221224889388	7.27895653406212	4.45662841345647	5.72773660325226	10.6347490652047	10.6354467088815	17.4342032227978	0	6.09356977004514	7.80588204022862	7.37023064180708	9.48508916901606	11.1209637739623	15.0065063235746	15.3303410436053	9.42230163388782	14.5017469136889	13.5814387602934	7.21744343169653	0	11.7343715764482	13.0718108612044	13.1660931402657	11.8044302216457	11.1470511938188	11.0784279660417
5O55L:02421:01479	chr1	45441070	-	Central Memory	TRUE	5.04342511691925	76058931	5784960984862761	0.182310759418329	0.0332372129996877	1	1	0	1	0.633663366336634	0.63681592039801	0.586413586413586	0.606696651674163	0.579442055794421	0.573671316434178	0.558074419255807	0.569727151364243	0.549238450761549	0.552085223957388	2.95154677125628	4.45662841345647	5.72773660325226	9.30018107597597	9.30282839141133	17.4333818881191	0	0	4.69134788222914	9.57394127598565	9.52668278492117	11.4946291026871	15.0157674668944	15.337048844487	10.668373830251	14.5170424880586	13.6193971290369	7.91644286012226	5.15329159449778	11.9537705868457	13.0052406237138	13.1056972660951	12.0104104974391	10.5647569941981	10.4383714413952
G13FKHM01BJ4E9	chr1	45445797	+	Active	TRUE	5.71702770140622	76054204	5784241946073616	0.182329724265762	0.0332441283508289	0	1	0	1	0.702970297029703	0.587064676616915	0.53046953046953	0.562218890554723	0.573242675732427	0.556722163891805	0.559744402555974	0.571747141264294	0.549253450746549	0.552485723757138	3.94064676079531	5.72773660325226	4.45662841345647	8.73439915006369	8.73905592283072	17.4332550085782	0	8.4096079807363	6.10031895202006	9.85807168900565	9.10431296733065	11.5242906360489	15.0171898341642	15.338080574024	10.7727286047186	14.5193835112189	13.6251318291605	8.83579236650274	4.07753744390572	11.983735019371	12.9945550055819	13.0960378823868	12.0387480697421	10.434645075274	10.2893620108793
5O55L:01968:01744	chr1	45446637	+	Central Memory	FALSE	5.71702770140622	76053364	5784114175716496	0.182333094367697	0.0332453573016994	0	1	0	1	0.594059405940594	0.577114427860697	0.627372627372627	0.586706646676662	0.571842815718428	0.556322183890805	0.559694403055969	0.571827140864296	0.549273450726549	0.552536723731638	4.15381226499801	5.72773660325226	4.45662841345647	8.58914169072882	8.59452453435256	17.4332324600743	0	8.58110651715989	5.74939298590825	9.87549951599596	9.0062638833792	11.5159508837719	15.017442380904	15.3382638036695	10.7901846815632	14.5197989441629	13.6261474676612	8.70549681988774	6.17378610390194	11.9889670788433	12.9926441378535	13.0943115790618	12.0437007640438	10.4096422846522	10.2603924700289
GXIEMIS01AS8Y8	chr1	45666172	-	Active	TRUE	2.56494935746154	75833829	5750769620801241	0.183213874520297	0.033567323816739	1	1	0	1	0.693069306930693	0.72636815920398	0.692307692307692	0.653673163418291	0.649335066493351	0.603169841507925	0.593194068059319	0.588737056314718	0.557624442375558	0.555072722463639	2.60479330837485	4.45662841345647	5.72773660325226	8.51036996606811	8.61830469278465	17.4273218822083	0	6.63987583382654	5.8406416573734	7.41818082272679	5.91350300563827	10.0206481723097	15.0813510699787	15.3850356457912	12.4990295316592	14.6228530125205	13.8614595469581	8.78416222227048	6.81454289725996	11.9712992287338	12.299726909608	12.4936322104782	11.8074068694847	11.8468444448037	8.77074954913864
5O55L:01562:01629	chr1	45828727	+	Central Memory	TRUE	0	75671274	5726141708783076	0.183866049425008	0.0338067241311596	0	1	0	1	0.613861386138614	0.616915422885572	0.619380619380619	0.624187906046976	0.571042895710429	0.563021848907555	0.550514494855051	0.564422177889111	0.57023642976357	0.555259722370139	4.87596057774287	5.72773660325226	4.45662841345647	8.0040315078527	10.0321006200041	17.4229227652304	0	10.0026992026071	5.33753807970132	8.88502565805085	6.69208374250663	11.6483912354789	15.1261722852243	15.4183106889902	11.7505319224145	14.6928512920384	13.8113027174074	8.60758219114392	6.59030104819669	8.36846113761584	10.9522265907085	11.5529055051464	9.5262454033717	10.0219814465839	9.99497224265831
5O55L:01473:02628	chr1	45922434	-	Central Memory	TRUE	3.3322045101752	75577567	5711968633639489	0.184242004355929	0.0339451161690901	1	1	0	1	0.643564356435644	0.631840796019901	0.603396603396603	0.59320339830085	0.605039496050395	0.603569821508925	0.571974280257197	0.563122184389078	0.572560427439573	0.551869224065388	6.85410171924238	4.45662841345647	5.72773660325226	10.4218943663224	10.4315537006845	17.4203780142685	0	8.34569287325387	0	7.54486106865846	7.06731984865348	10.615431953179	15.1511256466728	15.4370011442345	10.4077114326676	14.7310826316655	13.7124740064753	7.74413662762799	5.37989735354046	11.4928860096325	10.5060259842253	9.24686514665856	11.359552815732	11.663266038409	10.4217157098189
5O55L:02371:00880	chr1	46069813	+	Central Memory	FALSE	7.46164039220858	75430188	5689713261715344	0.184833292752358	0.0341633461096788	1	1	0	1	0.613861386138614	0.621890547263682	0.592407592407592	0.626686656671664	0.597540245975402	0.593520323983801	0.555344446555534	0.555967220163899	0.574271425728574	0.548569225715387	3.96744511033248	5.72773660325226	4.45662841345647	9.68358873138681	9.81918160348287	17.4163625736184	0	7.03614849375054	7.85631957140659	10.0076223172681	10.0766001702448	11.4050729579908	15.1891534760097	15.4657078069557	11.6458466714691	14.7884020148655	13.5340954735226	8.33495163142245	5.17614973257383	12.4106244361533	12.1222235360254	11.827524503571	10.9750882919574	11.8927445060948	9.88338688082912
HSHY_BN237__008	chr1	46080251	+	Bcl-2 transduced	TRUE	8.44526745184465	75419750	5688138690062500	0.18487517028092	0.0341788285863991	1	1	0	1	0.504950495049505	0.482587064676617	0.558441558441558	0.571214392803598	0.558944105589441	0.536523173841308	0.563454365456345	0.558172209138954	0.574578425421575	0.548445725777137	6.69896342283993	5.72773660325226	4.45662841345647	8.63301875692183	8.98029807897082	17.4160775708897	0	7.04490511712937	9.40738632416852	9.48295956675092	10.4006502623329	11.2814724857849	15.1917927138168	15.4677100227597	11.7332971782884	14.7923396961737	13.5201685563523	9.50465043071818	0	12.4522801668429	12.1774262269401	11.900966315218	11.1395257237818	11.8186733632336	10.3102851058781
5O55L:01341:01082	chr1	46168557	-	Central Memory	TRUE	5.24174701505964	75331444	5674826455125136	0.185229456258807	0.0343099514659333	1	1	0	1	0.683168316831683	0.691542288557214	0.572427572427572	0.629185407296352	0.592040795920408	0.581020948952552	0.576934230657693	0.569972150139249	0.567430432569567	0.551676724161638	5.7676020036104	4.45662841345647	5.72773660325226	9.55845881323179	9.64717493983041	17.4136631776808	0	6.35610766069589	4.31748811353631	6.43615036836943	7.53636393840451	9.08862461329209	15.2138463788342	15.4844903415459	12.2688596336289	14.8250464298241	13.393871859632	6.03787091992214	4.88280192258637	12.7488009245088	12.5519929652585	12.3703787271199	9.62542572346134	10.7676003883517	9.55718717759594
5O55L:02115:01143	chr1	46206280	-	Central Memory	TRUE	4.0943445622221	75293721	5669144422025841	0.185380801919848	0.0343660417204458	1	1	0	1	0.653465346534653	0.567164179104478	0.53946053946054	0.590704647676162	0.581541845815418	0.572421378931053	0.568594314056859	0.575672121639392	0.565970434029566	0.553035223482388	4.84102368845758	4.45662841345647	5.72773660325226	9.16649297219591	9.2058302164983	17.4126300054449	0	7.35819375273303	7.26332961747684	8.25868149626424	9.33978843916307	4.11087386417331	15.2231211062528	15.49157368787	12.4319444717155	14.8386986239855	13.3346449504411	7.48605261786314	6.80572255341699	12.8528145657753	12.6772661915441	12.5188301841038	10.8755535198777	9.1834829178063	9.14152605597582
5O55L:01147:02336	chr1	46285265	-	Central Memory	FALSE	3.40119738166216	75214736	5657256511549696	0.185697691802341	0.0344836327407171	0	1	0	1	0.663366336633663	0.666666666666667	0.648351648351648	0.643178410794603	0.606239376062394	0.586770661466927	0.587974120258797	0.58718706406468	0.562504437495563	0.555632222183889	3.34072293331101	4.45662841345647	5.72773660325226	9.63331790516898	9.64510534912921	17.4104632698826	0	5.54126354515843	0	8.65434302956347	7.92804560087478	10.8946074250309	15.2422664486447	15.5062443617399	12.7058413664179	14.8666940054422	13.1979586715176	8.11671562481911	5.77455154554441	13.0408213796903	12.8976335686487	12.7725874376567	11.7894429446511	11.1426440861965	9.69609431131315
ID25D10	chr1	46301388	+	Jurkat	TRUE	2.07944154167984	75198613	5654831397123769	0.185762377699352	0.0345076609685167	1	1	0	1	0.613861386138614	0.626865671641791	0.671328671328671	0.666166916541729	0.618638136186381	0.610019499025049	0.597494025059749	0.587157064214679	0.563571436428564	0.556591221704389	7.32207950307896	5.72773660325226	4.45662841345647	10.3541809332474	10.3599309054089	17.4100204022992	0	7.01481435127554	0	6.60123011872888	8.49964003216865	11.1563648002157	15.2461298910087	15.5092127776446	12.7535898252877	14.8723135593434	13.1676043936499	8.16080392095467	6.83733281468559	13.0219284886819	12.9372114187996	12.8173208132143	11.9048053774344	11.3524867233219	10.3852035731556
G13FKHM01AO8RZ	chr1	46516682	-	Active	TRUE	4.80402104473326	74983319	5622498128255761	0.186626142849209	0.0348293171947733	1	1	0	1	0.643564356435644	0.656716417910448	0.619380619380619	0.603698150924538	0.598140185981402	0.578571071446428	0.571464285357146	0.578692106539467	0.547720452279548	0.55987372006314	5.00945891381486	4.45662841345647	5.72773660325226	9.37041631982282	11.3076955029409	17.4040878203904	0	6.57368016696065	0	7.07580886397839	7.77946696745832	12.1521231951024	15.2963379788271	15.5480287397942	12.863043274771	14.8049666178427	12.637354936914	7.71020519443253	5.52545293913178	12.3755115764931	12.2832975407426	13.2773822516703	11.6963547413496	12.4392972122273	11.3112131160643
RSHY_106N87__068	chr1	46531997	-	Bcl-2 transduced	TRUE	5.04985600724954	74968004	5620201623744016	0.186687587029121	0.0348522551507557	1	1	0	1	0.702970297029703	0.736318407960199	0.65034965034965	0.639180409795102	0.620537946205379	0.587820608969552	0.575874241257587	0.574687126564367	0.547079452920547	0.56025671987164	7.22465287273503	4.45662841345647	5.72773660325226	8.15708378502887	11.0993929022843	17.4036644605816	0	8.18032087477368	7.22037383672395	8.50228257868048	6.10702288774225	12.0678502674175	15.2998153136614	15.5507333612036	12.8225358465689	14.7992565531449	12.5863259229442	6.8351845861473	5.37527840768417	12.3086878963945	12.2097757804546	13.3032756082315	11.5599807918459	12.3767348285554	11.1037233830652
IBB16C10	chr1	46557888	-	Jurkat	FALSE	1.38629436111989	74942113	5616320300904769	0.186791462397199	0.0348910504244842	1	1	0	1	0.603960396039604	0.666666666666667	0.593406593406593	0.591204397801099	0.616838316168383	0.618819059047048	0.594674053259467	0.559982200089	0.547196452803547	0.56039471980264	5.72519953349172	4.45662841345647	5.72773660325226	10.2880354123889	10.6026168047736	17.402948335508	0	0	3.76120011569356	9.47983301522775	9.68128106204326	11.9069250949691	15.3056666120683	15.5552891280377	12.7500873672369	14.7895285418593	12.4936547129816	6.57507584059962	4.91998092582813	12.1844505640306	12.071689461663	13.3455805260102	11.2762786536183	12.2611619758479	10.6097236976378
IBB8F03	chr1	46577450	+	Jurkat	FALSE	1.6094379124341	74922551	5613388648347601	0.186869945652011	0.0349203765879856	0	1	0	1	0.594059405940594	0.601990049751244	0.595404595404595	0.625187406296852	0.593240675932407	0.591520423978801	0.589754102458975	0.553812230938845	0.545870454129546	0.56062921968539	5.94052345682022	5.72773660325226	4.45662841345647	9.93769572386586	9.93682561214664	17.4024069253696	0	7.89766815072691	0	6.31716468674728	7.76514490293613	11.765456930139	15.3100649770035	15.5587175347767	12.69164199788	14.7821152448297	12.4174593552328	9.77707362768047	3.85014760171006	12.0791479519565	11.9530431759778	13.3763976590839	10.9914601060999	12.1640259430278	9.95060965960486
5O55L:00804:00621	chr1	46590603	-	Central Memory	TRUE	1.09861228866811	74909398	5611417908722404	0.186922715831468	0.0349401016938118	1	1	0	1	0.534653465346535	0.467661691542289	0.578421578421578	0.593703148425787	0.605239476052395	0.585420728963552	0.575494245057549	0.551732241338793	0.545373454626545	0.56091621954189	5.26673397505149	4.45662841345647	5.72773660325226	8.92837525985363	8.92598608961708	17.4020427298471	0	6.68710860786651	8.43793351043061	5.18178355029209	8.22309055116153	11.6576749488564	15.3130114882232	15.5610161190049	12.6503320938563	14.7770996504657	12.3627558301441	8.40559101483493	0	12.0015484236521	11.8645396247157	13.3965969224419	10.7409947836029	12.0929711344172	8.96341629199657
5O55L:01970:01910	chr1	46778686	-	Central Memory	FALSE	7.51425465281641	74721315	5583274915329225	0.187677309738779	0.0352227725907856	0	1	0	1	0.603960396039604	0.621890547263682	0.575424575424575	0.553223388305847	0.541745825417458	0.526073696315184	0.53089469105309	0.524067379663102	0.546748453251547	0.557501221249389	5.14874904581488	0	4.44487936065694	9.09963224999176	9.17481681590714	17.3968203079596	0	10.0093329506195	0	8.2358907259285	8.29654652030061	11.1571643890412	15.3542225265802	15.5933198409056	11.7262933901695	14.7024824628005	10.7329559804543	6.43615036836943	5.28320372873799	10.128229825214	10.7288246012789	13.1446413698273	10.237420854503	9.13507788747564	9.09099361434362
G13FKHM01BST2V	chr1	47121947	-	Active	TRUE	4.72738781871234	74378054	5532094916826916	0.18905448183417	0.0357415971015864	1	1	0	1	0.564356435643564	0.562189054726368	0.622377622377622	0.622688655672164	0.617438256174383	0.608219589020549	0.566294337056629	0.559642201788991	0.546850453149547	0.553235223382388	4.49791870629588	2.46391281328376	0.0101072492339042	9.2985343827121	9.3698196865215	17.3872182395624	0	8.34498036877057	3.76120011569356	7.5740450053722	6.92461239604856	12.9319894874195	15.425317802187	15.6497132667843	12.2985697815251	14.5500424546869	12.602688716139	7.44775128004791	6.63987583382654	12.8166558176073	12.8711135184673	12.0317371153688	9.31181334090682	9.34731582700326	9.32972212899626
5O55L:01106:00489	chr1	47145741	-	Central Memory	TRUE	7.38212436573751	74354260	5528555980147600	0.18914994398349	0.0357777013089573	1	1	0	1	0.584158415841584	0.587064676616915	0.591408591408591	0.585207396301849	0.600939906009399	0.582870856457177	0.585364146358536	0.566682166589167	0.548263451736548	0.552977723511138	7.17835843324664	2.46391281328376	0.0101072492339042	9.32527491006828	9.33670867079099	17.3865492185039	0	9.20150142330898	0	9.36597566350763	9.31668040774751	12.9879607482206	15.4300635659631	15.653506934574	12.401540739994	14.5385621121171	12.6796666964908	7.11476944836646	4.76217393479776	12.8792594363501	12.9304956000936	11.8790189152002	9.43580123624555	9.4034370019381	8.37332282099653
G13FKHM01ATS9A	chr1	47158619	-	Resting	FALSE	5.84354441703136	74341382	5526641077669924	0.189201610855766	0.0357972495504167	1	1	0	1	0.504950495049505	0.567164179104478	0.623376623376623	0.617691154422789	0.595140485951405	0.603169841507925	0.588624113758862	0.571337143314283	0.547727452272548	0.552740723629638	5.38707076768541	2.46391281328376	0.0101072492339042	10.0898011305996	10.095140436759	17.3861869382181	0	9.21433239324572	5.4510384535657	9.69301340432258	7.25981961036319	13.0169961950576	15.4326227476591	15.655554190349	12.4531436387175	14.5322932071689	12.718983094537	8.98857087621512	7.69348164083518	12.9115756771997	12.9612223217317	11.7854761329567	10.1427800055897	10.1269510526613	9.75312967094757
G13FKHM01BDTLR	chr1	47165534	+	Resting	TRUE	4.39444915467244	74334467	5525612984174089	0.189229354016334	0.0358077484214389	0	1	0	1	0.594059405940594	0.537313432835821	0.598401598401598	0.619690154922539	0.594040595940406	0.604369781510924	0.585234147658523	0.571912140439298	0.548205451794548	0.552427223786388	2.56081868146223	0.0101072492339042	2.46391281328376	9.84198441994208	9.8453286383626	17.3859923532047	0	8.0471895621705	5.8406416573734	9.13658618338752	0	13.0322460911592	15.4339942338379	15.6566517623809	12.4797914334902	14.5289107545762	12.7394735199057	6.99942246750796	5.08140436498446	12.928506746715	12.9773399174901	11.7313860683801	10.3835033919086	9.83526224354056	9.7914939755752
GXIEMIS01AMH83	chr1	47173449	+	Active	FALSE	4.02535169073515	74326552	5524436332208704	0.189261109203014	0.0358197674567551	0	1	0	1	0.673267326732673	0.711442786069652	0.666333666333666	0.657671164417791	0.615038496150385	0.606069696515174	0.579474205257947	0.571712141439293	0.548847451152549	0.552151223924388	5.45029986811561	0.0101072492339042	2.46391281328376	9.29578385379365	9.30155125202957	17.3857695821551	0	6.69332366826995	6.93537044601511	7.22548147278229	7.91607809630279	13.0494205723336	15.4355617497694	15.657906580973	12.5094459639443	14.5250250601442	12.7624231080886	8.52872642722991	6.24804287450843	12.9475408326033	12.9954750137793	11.665655135642	10.6025422493105	9.2841482991209	9.20693457884135
G13FKHM01B2EQ3	chr1	47729288	-	Active	TRUE	5.4510384535657	73770713	5442118096528369	0.19149114978534	0.0366688604461115	1	1	0	1	0.663366336633663	0.666666666666667	0.575424575424575	0.626186906546727	0.588141185881412	0.595170241487926	0.564834351656483	0.548652256738716	0.555789444210556	0.544005727997136	5.53548490805914	1.78600963724745	0	10.1547908696442	10.3447058303501	17.3699998222215	0	8.91126025457203	8.01994168767737	6.68210859744981	6.2709884318583	13.7220138328566	15.5399165254898	15.742308075907	13.6252249723126	14.2056352682057	13.7153564653338	8.80101783354071	4.00733318523247	13.7908509948278	13.8117585278945	12.9928695371699	11.1834069947763	13.2083153601006	10.8342135922065
G13FKHM01BKUL2	chr1	48615061	+	Resting	TRUE	0	72884940	5312214478803600	0.195044894191056	0.0380425107500002	0	1	0	1	0.673267326732673	0.671641791044776	0.687312687312687	0.631184407796102	0.614338566143386	0.625518724063797	0.602563974360256	0.569937150314248	0.562506437493563	0.562800218599891	6.67536584960608	0	0	10.6355428974111	11.9322014293036	17.3443439636646	0	9.68979915999267	0	10.1647743136284	8.79421868367949	10.1253502839506	15.4241967879559	15.7933670866868	14.3534625133494	13.2902343590855	14.3979892716963	6.0913098820777	8.60776488960062	12.179836467255	14.4478604768064	13.930306915713	13.6092843480583	12.4747630118004	11.2509631197224
5O55L:01377:02139	chr1	48968772	-	Central Memory	TRUE	0	72531229	5260779180250441	0.196463991959322	0.0385981001365925	0	0	0	0	0.594059405940594	0.611940298507463	0.627372627372627	0.590204897551224	0.582341765823418	0.577671116444178	0.585934140658593	0.588842055789721	0.585032414967585	0.577276211361894	5.53772194400081	0	0	8.3742461820963	10.3446415030528	17.3339121707708	10.3007860713112	6.07304453410041	3.78418963391826	9.50925907635395	6.68710860786651	10.0366626316885	15.3507704650232	15.7431874875584	14.5412251172535	12.3786847174652	14.5069878450278	7.22766249872865	6.49978704065585	10.9168142469219	14.6200823801471	13.551459070937	13.970255346988	13.1708544492311	10.3209141690435
G13FKHM01AWUPA	chr1	49075225	+	Resting	TRUE	0	72424776	5245348178650176	0.196891084175072	0.0387660990276353	0	1	0	1	0.534653465346535	0.502487562189055	0.547452547452547	0.566216891554223	0.582541745825418	0.574571271436428	0.563114368856311	0.559307203463983	0.590958409041591	0.582035708982146	4.95596149262358	0	0.544150529213189	10.5069014733239	11.8316918744725	17.3307511909989	0	7.70481192293259	4.84418708645859	8.80582481290361	8.29754352935628	11.7699060325444	15.3275735404638	15.7275789072533	14.5914627812809	11.7846915473566	14.4521984919746	6.84906628263346	0	11.9925575911079	14.6665978009922	13.4022365395245	14.0575253225511	12.9441692908736	11.8263776181156
G13FKHM01BHHJJ	chr1	49958089	-	Resting	TRUE	0	71541912	5118245172615744	0.200433157596827	0.0401734506642345	1	1	0	1	0.702970297029703	0.626865671641791	0.632367632367632	0.626686656671664	0.645735426457354	0.650367481625919	0.634253657463425	0.624471877640612	0.624086375913624	0.6014891992554	4.92371905962858	0.544150529213189	0	12.76398984883	13.1831385761188	17.3041433766899	0	0	6.94793706861497	7.2283884515736	6.0137151560428	13.6973608300845	15.1111181597805	15.5877825402342	14.264174354018	13.5298903583909	13.8228297075217	8.07184314960916	6.43133108193348	12.7393796584451	14.7331316045773	12.3073332681005	14.0115089917549	13.048238789728	13.4812650403631
ID3A7	chr1	50952551	-	Jurkat	TRUE	5.84932477994686	70547450	4976942701502500	0.204422965108681	0.0417887486638249	1	1	0	1	0.643564356435644	0.676616915422886	0.633366633366633	0.634182908545727	0.630636936306369	0.632768361581921	0.615423845761542	0.604071979640102	0.5996734003266	0.604462197768901	5.78172597529502	2.43540122988416	2.61510854745728	10.9271248266112	10.9820161744202	17.2732990888985	0	6.97914527506881	0	8.25244609024695	6.71780469502369	11.5550745784784	14.7933677738457	15.4026507128521	13.256467605927	14.3728437427421	9.46374151045109	6.03787091992214	6.68710860786651	11.4671537407241	14.2268689332768	14.0108922914928	12.3107164043792	13.52817909071	13.0661379399712
5O55L:00190:00424	chr1	50985967	-	Central Memory	FALSE	0	70514034	4972228990953156	0.204557030973255	0.0418435789205931	1	1	0	1	0.613861386138614	0.611940298507463	0.585414585414585	0.603698150924538	0.626837316268373	0.624018799060047	0.630193698063019	0.609491952540237	0.599046400953599	0.604017697991151	4.47782324731903	2.43540122988416	2.61510854745728	11.3973125728481	11.4319648361359	17.2722459524366	0	7.8815599170569	6.62406522779989	8.69851424787661	9.54065080648359	11.8329851785356	14.7807198267201	15.395793360662	13.196245609795	14.3918013983529	9.92520011944178	6.69332366826995	5.6021188208797	11.0366622855533	14.2044735859729	14.0380066997542	12.1476328228011	13.4826177076897	12.9928171762025
G13FKHM01BSKXR	chr1	51043012	-	Resting	TRUE	1.38629436111989	70456989	4964187298946121	0.20478589700284	0.0419372636112579	1	1	0	1	0.485148514851485	0.427860696517413	0.552447552447552	0.575212393803098	0.629137086291371	0.641817909104545	0.624053759462405	0.622776886115569	0.599189400810599	0.603129198435401	5.02139877158757	2.43540122988416	2.61510854745728	11.8922313855926	11.913498626998	17.2704455592156	0	7.08924315502751	4.59511985013459	7.21597500265147	10.3268908057753	12.1795541169694	14.7587516444929	15.383977298085	13.0842356667062	14.4233563532106	11.2578267424145	8.16080392095467	0	8.53010941668278	14.1650435588346	14.0826602769345	11.7875374953263	13.3996950689936	12.853704543637
5O55L:02480:01079	chr1	51105254	-	Central Memory	TRUE	2.39789527279837	70394747	4955420405194009	0.205035613532132	0.0420396028164979	1	1	0	1	0.623762376237624	0.626865671641791	0.625374625374625	0.606696651674163	0.617038296170383	0.615019249037548	0.609833901660983	0.616301918490407	0.598957401042599	0.60166569916715	4.02650155790034	2.43540122988416	2.61510854745728	12.2470658253974	12.2620275576746	17.2684774389437	0	8.1786387885907	0	8.61848544289811	8.88557929128298	12.1404295145357	14.734218366354	15.3709234482377	12.9457526825517	14.456686846198	11.8474386410277	7.5109777520141	4.29045944114839	10.9520689075987	14.1201699467479	14.129209731338	11.1470656114544	13.3006099761563	12.6759512669628
GXIEMIS01AFWWB	chr1	51410575	+	Active	FALSE	1.94591014905531	70089426	4912527637009476	0.206260569356816	0.042543422471398	0	1	0	1	0.564356435643564	0.577114427860697	0.563436563436563	0.56271864067966	0.587741225877412	0.584870756462177	0.602623973760262	0.611441942790286	0.602971397028603	0.596716701641649	7.03655294572712	2.61510854745728	2.43540122988416	9.59103453109243	9.60737000126325	17.2587665452279	0	8.34593026197902	8.00803284696931	9.26757100543045	0	8.8794724020748	14.6042992270761	15.3042985541642	11.6416000825334	14.6057998756332	11.9973249744997	7.78821155784708	7.8336002236611	12.1784496184663	13.8651023055418	14.3306064511378	12.3705865836742	12.5853272396183	9.59144447917141
5O55L:01542:01470	chr1	51692200	-	Central Memory	FALSE	0	69807801	4873129080455601	0.207390456210739	0.0430108013272984	0	0	0	0	0.425742574257426	0.527363184079602	0.605394605394605	0.579710144927536	0.564943505649435	0.55707214639268	0.57650423495765	0.564117179414103	0.596880403119597	0.591215204392398	7.50674947112197	2.43540122988416	2.61510854745728	9.06044728240157	9.16628398577926	17.2497249301933	9.18461222340345	4.30406509320417	7.48324441607385	7.36833968631138	6.10479323241498	12.5175530283643	14.4673689684145	15.2386420244694	12.0308498329255	14.7260483735028	11.6885664228399	7.97968130238774	0	8.46019946989612	13.5531283933366	14.486117607682	12.6287684489	9.26992916338784	9.03765226415047
5O55L:02501:01147	chr1	51930111	+	Central Memory	FALSE	4.64439089914137	69569890	4839969594612100	0.208344961355182	0.0434076229220921	0	1	0	1	0.475247524752475	0.482587064676617	0.636363636363636	0.660669665167416	0.631836816318368	0.631668416579171	0.627793722062779	0.609866950665247	0.591053408946591	0.594487702756149	7.0583471179321	2.61510854745728	2.43540122988416	10.8858094410131	10.9048177183977	17.2420225376056	0	6.96318998587024	6.98471632011827	4.51085950651685	9.2058302164983	12.4155512553598	14.3350142184118	15.1796065994072	12.9135294532702	14.817454077697	12.7858047370504	9.12063445889169	0	11.2143981279982	13.18309340543	14.6009337745115	11.1169600911623	12.3331501314305	10.8258199964564
5O55L:02054:01854	chr1	51983147	-	Central Memory	FALSE	3.89182029811063	69516854	4832592990057316	0.208557743172082	0.0434963322370322	1	1	0	1	0.653465346534653	0.606965174129353	0.627372627372627	0.583208395802099	0.586641335866413	0.5985200739963	0.595854041459585	0.596467017664912	0.588047411952588	0.594640202679899	4.73820115956973	2.43540122988416	2.61510854745728	5.93224518744801	7.24565506759454	17.2402973748346	0	8.65504025810836	6.29894924685594	5.96357934361845	9.81197515203002	12.173399649216	14.3029592582413	15.1659572508135	13.0301099210571	14.8367398764967	12.7604145509629	7.55013534248843	6.86380339145295	9.95963156315417	13.0779307055604	14.6248265831861	9.56570445711481	12.5430340482044	6.1463292576689
GXIEMIS01AMNYE	chr1	52301672	+	Active	FALSE	6.99393297522319	69198329	4788408736392241	0.209835673789555	0.0440310099947165	0	1	0	1	0.683168316831683	0.681592039800995	0.551448551448551	0.595702148925537	0.638536146385361	0.628568571571421	0.603753962460375	0.599422002889986	0.59036840963159	0.586058706970647	5.66763062134911	2.61510854745728	2.43540122988416	8.98857087621512	10.6574475724926	17.2298732618684	0	8.60849534982302	7.17472430983638	6.87935580446044	4.4188406077966	11.7248058240057	14.0852567396825	15.0798135407625	11.8307389912013	14.9453407895379	10.2966776297687	8.36217546914963	5.46806014113513	11.5439492130719	11.9813340728454	14.757428489956	10.6440429904911	10.6722522795547	10.6440429904911
5O55L:01140:00451	chr1	52383252	-	Central Memory	FALSE	4.95582705760126	69116749	4777124992329001	0.21016297487981	0.0441684760103316	0	0	0	0	0.594059405940594	0.557213930348259	0.562437562437562	0.558220889555222	0.553344665533447	0.552372381380931	0.564274357256427	0.573017134914325	0.586255413744586	0.582946208526896	7.05464627020941	0	0	8.82555985506085	10.553570643625	17.2271858870411	7.36897040219479	9.34862295977619	6.67456139181443	8.60776488960062	8.14554963178358	12.2316429216417	14.0209397320696	15.0565028082778	10.930102460697	14.9713569427935	10.8565537025729	8.5131851700187	0	9.97910509899472	11.2665772560114	14.7887395016579	10.5825611633647	10.5516896670529	10.5411748758917
G13FKHM01BRKSA	chr1	52617022	+	Resting	TRUE	1.79175946922805	68882979	4744864795914441	0.211100866224121	0.0445635757205741	1	1	0	1	0.663366336633663	0.661691542288557	0.595404595404595	0.572713643178411	0.581041895810419	0.563871806409679	0.57790422095779	0.581567092164539	0.584197415802584	0.575775712112144	6.28547214594056	0	0	9.05075830215172	9.05005424204284	17.2194448907563	0	6.23441072571837	6.97541392745595	8.3170334764924	7.29573507274928	10.2988686541903	13.8097761476161	14.9865284658433	12.0886732862606	15.0423638950308	12.5624980583386	6.76503897678054	0	12.264850857899	6.83840520084734	14.8474551270263	10.3225596640505	11.4554234626988	9.03741453682259
5O55L:01000:02021	chr1	52896333	-	Central Memory	FALSE	5.98645200528444	68603668	4706463263054224	0.212221469249619	0.0450379520104671	1	1	0	1	0.722772277227723	0.656716417910448	0.567432567432567	0.584207896051974	0.603439656034397	0.616019199040048	0.597664023359766	0.587557062214689	0.572849427150573	0.569065715467142	4.08532232297704	0	0	8.72046051272565	10.1669665800397	17.2101165977148	0	7.15929190479756	6.22059017009974	6.69579891705849	9.5361127111751	12.4207726502215	13.479997261413	14.8959463165233	13.0327821557361	15.1210806458643	13.2444995908849	6.54678541076052	4.04305126783455	9.85937891291007	11.5193050719343	14.7426252983301	8.71964411950536	10.1315390402029	8.04654935728308
184_BG_007	chr1	52933589	-	Bcl-2 transduced	FALSE	4.81218435537242	68566412	4701352854553744	0.212370941294465	0.0451014167062972	1	1	0	1	0.643564356435644	0.681592039800995	0.664335664335664	0.653173413293353	0.628837116288371	0.630068496575171	0.623263767362326	0.599282003589982	0.574501425498575	0.567374716312642	5.30683349328836	0	0	10.6778229382829	11.0554036132265	17.2088657364431	0	8.08825472712243	0	6.59030104819669	9.60346295688596	12.5244318267245	13.4264821245667	14.883219210507	13.1111264792783	15.1311270573696	13.3083615006707	7.11882624906208	6.64248680136726	10.9401003163083	11.4202508091196	14.7277735895324	10.6777076791226	11.0409839592542	10.6060651268252
5O55L:01182:01848	chr1	52937821	+	Central Memory	FALSE	6.04263283368238	68562180	4700772526352400	0.212387920188973	0.0451086286421976	0	1	0	1	0.702970297029703	0.681592039800995	0.706293706293706	0.671164417791104	0.647035296470353	0.628818559072046	0.621663783362166	0.598887005564972	0.574696425303575	0.567024216487892	5.6011785791034	0	0	10.7709031166281	11.1201346970031	17.2087235490457	0	6.06378520868761	5.78689738136671	8.50916101971897	9.8547173881667	12.5089216168736	13.4202180332371	14.8817632090442	13.1196496987066	15.1322618962917	13.3153643721256	5.98393628068719	6.7286286130847	11.0124626282398	11.3727089192786	14.7260725116794	10.7707981021886	11.1066250080554	10.7057357443696
5O55L:01923:01827	chr1	52941282	-	Central Memory	TRUE	6.1527326947041	68558719	4700297950920961	0.212401805811348	0.0451145271119218	1	1	0	1	0.643564356435644	0.63681592039801	0.596403596403596	0.629185407296352	0.632536746325367	0.634468276586171	0.620453795462045	0.598667006664967	0.574709425290575	0.566927216536392	5.1734733826525	0	0	10.8410699985446	11.1701252488523	17.208607250797	0	7.81601383915903	7.60489448081162	7.34213173058472	10.0216705082138	12.4960558184184	13.415065826649	14.880570889014	13.1265665317622	15.1331890301018	13.3210552071116	8.00603417874901	5.47227067367148	11.0679812103178	11.3320748258463	14.7246791877731	10.8409721004173	11.1572785638429	10.7804551660138
5O55L:00963:01024	chr1	52944441	-	Central Memory	FALSE	6.30078579466324	68555560	4699864806913600	0.212414479801838	0.0451199112294853	1	1	0	1	0.643564356435644	0.587064676616915	0.621378621378621	0.600699650174913	0.627837216278372	0.63846807659617	0.619983800161998	0.599527002364988	0.574912425087575	0.566689716655142	7.25407477915312	0	0	10.9010817354743	11.2093714300279	17.2085010886951	0	6.18208490671663	3.71357206670431	6.07993319509559	10.1530003588704	12.4841663965955	13.4103399064995	14.8794813661044	13.1328383230983	15.1340345143659	13.3262213517288	8.57016507618234	5.12396397940326	11.1160979452576	11.2934875393366	14.7234057456778	10.9009895398351	11.1672328510149	10.8441000965553
5O55L:01839:00994	chr1	52947829	+	Central Memory	FALSE	5.26269018890489	68552172	4699400285917584	0.212428072546307	0.0451256860057389	0	1	0	1	0.811881188118812	0.756218905472637	0.674325674325674	0.659670164917541	0.640835916408359	0.641917904104795	0.620943790562094	0.600071999640002	0.575055424944575	0.566495216752392	5.63353751547611	0	0	10.9616770725383	11.1623887861336	17.2083872182382	0	7.17165682276851	5.22035582507832	6.14203740558736	10.276980281401	12.471256009523	13.4052464530694	14.8783115415034	13.1395213341697	15.1349404951305	13.3317324952967	7.54115245513631	5.67675380226828	11.16525273637	11.2503781837562	14.7220381854573	10.961590297866	11.1181777202033	10.9081370865481
G13FKHM01A52R7	chr1	52953169	+	Resting	FALSE	4.30406509320417	68546832	4698668177236224	0.212449496765747	0.0451347886760193	0	1	0	1	0.702970297029703	0.597014925373134	0.572427572427572	0.616691654172913	0.645235476452355	0.644167791610419	0.62110378896211	0.600826995865021	0.575259424740575	0.566089216955391	6.04439784431109	0	0	11.0503025312572	11.0835415697915	17.208207714861	0	6.14846829591765	5.68017260901707	7.97039490719143	10.3341329591746	12.4505627297439	13.3971653564368	14.8764649383299	13.1499649256675	15.1363667934238	13.3403576941359	8.14177220465645	3.68887945411394	11.2381332929897	11.1784172983003	14.7198788997541	11.050223116386	11.0356152072087	11.0014162742923
GXIEMIS01BMH1Q	chr1	52960891	-	Resting	FALSE	4.55387689160054	68539110	4697609599592100	0.212480477631388	0.0451479533744627	1	1	0	1	0.643564356435644	0.651741293532338	0.692307692307692	0.663668165917041	0.63013698630137	0.633618319084046	0.618983810161898	0.600066999665002	0.576283423716576	0.565881217059391	6.22180992983065	0	0	10.9502274317935	10.9572593667311	17.2079480838765	0	9.01066917684711	7.59287028784482	9.27011757601204	10.0451173146668	12.4198605691202	13.3853628247159	14.8737885803756	13.1648767407536	15.1384257256664	13.3527001950331	7.38709023565676	4.14313472639153	11.3349345175367	11.0642448752355	14.7167481578121	10.9873752985836	10.9027029889844	10.9494547563666
IBB15B12	chr1	52961730	+	Jurkat	FALSE	4.31748811353631	68538271	4697494591669441	0.212483843721296	0.0451493838425762	0	1	0	1	0.712871287128713	0.666666666666667	0.703296703296703	0.692653673163418	0.625337466253375	0.626568671566422	0.618263817361826	0.599867000664997	0.576206423793576	0.565815717092141	6.58764767302017	0	0	10.9353900757319	10.9425267496693	17.2079198707517	0	9.10819689830748	7.04315991598834	9.3461815948876	10.0080277318101	12.4164672735821	13.3840720423981	14.8734973605809	13.1664836067632	15.1386491748032	13.3540320860784	7.80547462527086	6.80461452006262	11.3449090992813	11.0510169814389	14.7164074097185	10.9730828921337	10.8871378227346	10.934605845841
5O55L:02243:02388	chr1	52972729	-	Central Memory	TRUE	3.43398720448515	68527272	4695987007761984	0.212527971996507	0.0451681388809481	1	1	0	1	0.554455445544555	0.597014925373134	0.634365634365634	0.623688155922039	0.622437756224378	0.615769211539423	0.615193848061519	0.59760701196494	0.576611423388577	0.564685217657391	6.49077786183144	0	0	10.7172803343659	10.7261486916282	17.2075499328017	0	6.31535800152233	0	7.82564473221999	9.32411538623503	12.3708834466825	13.36699441036	14.8696717052735	13.1873136887447	15.1415739072931	13.371330608728	8.99949587624899	6.62406522779989	11.4672270165185	10.8591720595106	14.7119295481539	10.7639483994496	10.6569063514376	10.716304875934
G13FKHM01AS3PR	chr1	52979805	+	Resting	FALSE	4.53259949315326	68520196	4695017259878416	0.212556361093279	0.0451802066412164	0	1	0	1	0.584158415841584	0.567164179104478	0.612387612387612	0.5992003998001	0.638736126387361	0.616369181540923	0.611353886461135	0.596137019314903	0.576962423037577	0.563927718036141	4.03344328893806	0	0	10.5467352038086	10.5572440054912	17.20731186781	0	7.18311170174328	5.59842195899838	6.50428817353665	8.32579052588609	12.3404199552038	13.3558516372402	14.8672027827349	13.2004885554848	15.1434509673441	13.3823031667442	9.55059117510075	3.29583686600433	11.5386809271699	10.7129277703671	14.7090381645896	10.6018461301466	10.4747213040972	10.5455782527711
G13FKHM01BJ8DZ	chr1	52989901	+	Resting	TRUE	5.70044357339069	68510100	4693633802010000	0.21259686650891	0.0451974276494074	0	1	0	1	0.613861386138614	0.537313432835821	0.586413586413586	0.578210894552724	0.591140885911409	0.606019699015049	0.605363946360536	0.593152034239829	0.577439422560577	0.563263718368141	7.94880389013162	0	0	10.2384228944538	10.2526997190935	17.2069720997684	0	6.13556489108174	0	5.35658627467201	8.63177109612367	12.295282437567	13.3397351037376	14.8636695502249	13.2189908709879	15.1461230616569	13.3977532088709	8.28324144138542	3.25809653802148	11.6325290646161	10.458435319337	14.7048982259998	10.3127122511854	10.1390733767402	10.2368478091093
5O55L:00885:01879	chr1	53236493	+	Central Memory	TRUE	7.44541755670169	68263508	4659906524466064	0.213586200052035	0.045619064852668	1	1	0	1	0.524752475247525	0.587064676616915	0.579420579420579	0.585207396301849	0.58034196580342	0.590370481475926	0.582494175058249	0.567672161639192	0.563924436075564	0.552428223785888	6.34344043782084	0	0	7.42773884053289	10.6934437890241	17.1986373115533	0	7.13648320859025	7.38770923908104	8.16194579946869	3.36729582998647	10.2185537342007	12.8341771779019	14.7732514390282	13.5890076202249	15.209265023182	13.7158161815997	6.59167373200866	0	9.70777675862316	10.9354435235623	14.5980627900544	11.5490838015235	10.2710084657281	10.6801253360951
5O55L:00450:01870	chr1	53236690	+	Central Memory	TRUE	7.44541755670169	68263311	4659879628682721	0.213586990421179	0.0456194024771769	1	1	0	1	0.613861386138614	0.597014925373134	0.559440559440559	0.592703648175912	0.577242275772423	0.590520473976301	0.58230417695823	0.567622161889191	0.563909436090564	0.552414723792638	7.92155741844577	0	0	7.3031700512368	10.6979043926004	17.1986306251218	0	7.28207365809346	7.50273821075485	8.21662849313344	5.42053499927229	10.2257159687405	12.8336514414918	14.7731758356741	13.589254668346	15.2093139059441	13.716033810058	6.83087423464618	4.00733318523247	9.71968489946038	10.938947026199	14.5979727102011	11.5509820392382	10.2778059316475	10.6846456104188
G13FKHM01AC96M	chr1	53691828	+	Resting	TRUE	6.40357419793482	67808173	4597948325597929	0.215413015961954	0.0464027674458251	0	0	0	0	0.702970297029703	0.686567164179104	0.58041958041958	0.584707646176912	0.574242575742426	0.567771611419429	0.546164538354616	0.521502392488038	0.528409471590528	0.546951726524137	2.45011533207749	0	0	8.5569906612903	8.60116662519242	17.1830620449229	6.60258789218934	9.23600811872476	4.72738781871234	7.58882987830781	8.962391701743	12.7805742310363	11.2917050632179	14.5811960508348	14.0407734618634	15.3163130425091	14.1233253502845	7.15695636461564	4.99721227376411	11.9222697061702	13.0577864555295	14.364621072523	9.24821402440426	9.37466766539786	8.48011418317482
IBB8A02	chr1	54243625	+	Jurkat	FALSE	2.63905732961526	67256376	4523420112653376	0.217626839934734	0.0473614414599782	0	1	0	1	0.445544554455446	0.557213930348259	0.604395604395604	0.610194902548726	0.612638736126387	0.608769561521924	0.582524174758252	0.556442217788911	0.524059475940524	0.526831236584382	3.70042980372983	0	1.22084172073278	8.54714026778419	10.5536228425028	17.1638561682864	0	4.77912349311153	7.56682847920833	8.07402621612406	8.63266244122235	13.0272523777623	13.3409236414857	14.2846832170499	14.4057658399889	15.4323379011819	14.3502017206822	5.73657229747919	0	10.3835343301095	11.3266320307038	13.980952959949	11.5050344123475	12.5223020865668	11.0019164910633
G13FKHM01AD82N	chr1	54302765	-	Active	TRUE	5.08759633523238	67197236	4515468526039696	0.217864111159025	0.047464770931112	1	1	0	1	0.643564356435644	0.54726368159204	0.542457542457542	0.537731134432784	0.566343365663434	0.576671166441678	0.580514194858051	0.575247123764381	0.526170473829526	0.524238737880631	6.87233174124372	1.22084172073278	0	6.72383244082121	6.90274273715859	17.1617756813565	0	7.94590959861313	0	8.11910083763749	7.92479591395644	12.8878959523587	13.2410384595134	14.2469883825519	14.4380147563532	15.4440104313121	14.3149400922716	7.83002808253384	3.89182029811063	10.192793306104	11.86458887211	13.9295309682601	11.8596945070688	12.2795507765184	6.74405918631135
G13FKHM01AN8ZB	chr1	54352384	+	Resting	FALSE	5.30826769740121	67147617	4508802468778689	0.218063183882699	0.0475515521650599	0	1	0	1	0.524752475247525	0.527363184079602	0.500499500499501	0.532233883058471	0.554244575542446	0.551772411379431	0.565124348756512	0.572662136689317	0.525689474310526	0.523429738285131	5.05252735709206	0	1.85949599628919	7.91971976092457	7.99699040583765	17.1600267883492	0	9.19156521664985	3.3322045101752	7.98070782086967	8.22977775008189	12.7538384995084	13.1487774342882	14.2142276157748	14.4642919722556	15.4536997622251	14.284364776891	7.32317071794347	5.89440283426485	11.2428082236979	12.1640102987577	13.8842489970861	11.4276943206076	12.0175116639462	7.94803199063728
GXIEMIS01BZD0J	chr1	54395006	+	Active	TRUE	5.86078622346587	67104995	4503080353950025	0.218234184459665	0.047626159266775	0	1	0	1	0.514851485148515	0.532338308457711	0.575424575424575	0.618690654672664	0.616538346165383	0.611219439028049	0.566584334156658	0.55718221408893	0.524399475600524	0.523690738154631	6.28099560641376	0	1.78331390564453	9.50114257176421	9.68365102697941	17.1585220687214	0	9.46753746341524	7.03878354138854	6.50578406012823	0	12.6223293147165	13.062105813214	14.1852034001843	14.4863252137344	15.4619484503171	14.2573333101933	9.09335701649036	5.97126183979046	11.6864669225894	12.3647160749696	13.84364504538	10.8038114908882	11.7200046728899	9.64264213403791
5O55L:01826:01018	chr1	54403231	+	Central Memory	FALSE	5.4380793089232	67096770	4501976544432900	0.21826718337444	0.0476405633382113	0	1	0	1	0.693069306930693	0.706467661691542	0.608391608391608	0.628685657171414	0.60983901609839	0.577171141442928	0.566264337356626	0.55839720801396	0.523815476184524	0.523603238198381	6.23708033248857	0	1.78331390564453	8.54675199365778	8.96546232851597	17.1582314339556	0	8.45701846838017	6.62936325343745	7.41997992366183	8.9939241414114	12.5948323250666	13.0444796707432	14.1795041551065	14.4905217715778	15.4635324424135	14.252031728737	6.50876913697168	4.95582705760126	11.7533272328407	12.3992063729078	13.8356160805595	10.6209126255556	11.6507986682784	8.8794724020748
GXIEMIS01AVJHS	chr1	54497868	-	Active	FALSE	6.02344759296103	67002133	4489285826549689	0.218646869489645	0.0478064535376219	1	1	1	0	0.623762376237624	0.656716417910448	0.672327672327672	0.663168415792104	0.6002399760024	0.60421978901055	0.563694363056369	0.558232208838956	0.526163473836526	0.51944524027738	7.70217098845336	2.95651836037759	3.13003586795396	9.56163084563808	9.93957837268048	17.1548812935849	0	8.01301211036892	7.57558465155779	9.04499391938819	9.3698196865215	12.2080357174431	12.8155637229592	14.111479201751	14.5375813876424	15.4815796230383	14.1889193075321	9.09459276343187	6.59441345974978	12.3095899635424	12.7285679133622	13.7382752392175	9.97794546345414	9.91076103650263	9.90078390096181
HSHY_BN236__010	chr1	54505502	+	Bcl-2 transduced	TRUE	6.20455776256869	66994499	4488262896261001	0.218677497296988	0.0478198478240741	0	1	0	1	0.534653465346535	0.537313432835821	0.618381618381618	0.620189905047476	0.637536246375362	0.629618519074046	0.565224347756522	0.553442232788836	0.527328472671527	0.51911824044088	6.0522157911794	3.13003586795396	2.95651836037759	9.45634070543332	9.48044384215367	17.1546105609191	0	7.37650812632622	8.47031120551611	6.73578001424233	9.8711193075034	12.1691959829425	12.7945951507465	14.1057847679229	14.5412827090501	15.4830213215686	14.1836503288921	9.62502947461188	5.77765232322266	12.3434273449936	12.750951809421	13.7299940630814	9.54050705603412	9.43444346278509	9.41832967551871
126__088	chr1	55573562	-	Bcl-2 transduced	TRUE	5.51745289646471	65926439	4346295359220721	0.222962581906667	0.049712312930487	1	1	0	1	0.653465346534653	0.572139303482587	0.547452547452547	0.564217891054473	0.626337366263374	0.622118894055297	0.605323946760532	0.581887090564547	0.555617444382556	0.553227223386388	6.42220982902537	1.60508043239264	0	9.90792768056215	11.120593735252	17.1159914755005	0	7.61035761831284	4.00733318523247	9.35617082018772	10.0976965067522	13.2082290983807	13.4696808766981	12.501477321768	14.9579438595979	15.6666422572504	12.8399580252112	9.48600046920064	3.17805383034795	12.5797924961781	10.3399990290496	11.9180505152653	10.4238277686707	13.8688162261687	10.6794121595536
5O55L:01344:00852	chr1	55607434	+	Central Memory	TRUE	5.46383180502561	65892567	4341830385849489	0.223098477255148	0.0497729305535658	0	1	0	1	0.574257425742574	0.532338308457711	0.614385614385614	0.64567716141929	0.640735926407359	0.645517724113794	0.632823671763282	0.595897020514897	0.558439441560558	0.555361222319389	7.14393331675162	0	1.60508043239264	6.71780469502369	11.1986666727791	17.1147419892404	0	0	7.84188592898462	6.49526555593701	9.14952823257943	13.2685429435781	13.5164371836257	12.3667533865943	14.9686924679944	15.6719480698463	12.7458122034608	10.52145310786	7.83478810738819	12.4558737070268	7.95787735848981	12.1217177370018	3.13549421592915	13.9004250714047	9.16743287096491
5O55L:02387:02348	chr1	55625970	+	Central Memory	FALSE	5.11198778835654	65874031	4339387960188961	0.223172844171169	0.0498061183754487	0	1	0	1	0.653465346534653	0.671641791044776	0.675324675324675	0.642678660669665	0.649335066493351	0.644517774111294	0.632743672563274	0.606751966240169	0.559425440574559	0.556138721930639	4.77590418485462	0	1.60508043239264	8.45404037641097	10.9059009332647	17.1140575630367	0	7.26682734752059	7.64300363556072	6.29341927884648	7.57455848420248	13.3000709728975	13.5411276581758	12.2845418081385	14.9745259537202	15.6748397309007	12.6902749941757	9.82914109040747	4.76217393479776	12.3809414997989	9.97086578786608	12.2177887432317	9.70253348359417	13.9173087360253	9.03121370607875
5O55L:02262:01187	chr1	57943512	-	Central Memory	TRUE	0.693147180559945	63556489	4039427294007121	0.232470883191902	0.0540427115320229	1	1	0	1	0.653465346534653	0.626865671641791	0.595404595404595	0.601699150424788	0.597340265973403	0.597470126493675	0.608113918860811	0.59921200393998	0.594399405600594	0.591261704369148	5.39518528427468	1.82325167631824	0	10.8871004276744	10.8757048286993	17.0245675757297	0	5.87493073085203	4.26267987704132	7.2211050981825	7.40549566319947	14.8853049032205	11.9241738178341	13.793173942831	14.0546471363125	15.9830741200576	14.0341994017862	7.56837926783652	6.61338421837956	12.0925399394123	13.8996761395165	14.7397293793193	12.0662414507571	11.8824317342241	12.0275558414761
G13FKHM01AMYA2	chr1	58360769	+	Active	TRUE	0	63139232	3986562617549824	0.23414492917151	0.0548238478567317	0	1	0	1	0.732673267326733	0.651741293532338	0.586413586413586	0.585207396301849	0.590740925907409	0.592720363981801	0.592234077659223	0.591942040289799	0.592446407553592	0.588824205587897	4.64435734990166	0	1.82325167631824	11.9277202493191	12.7784777292272	17.0075689484062	0	7.60539236481493	5.78689738136671	8.44526745184465	6.59987049921284	15.019094386649	12.4900967858984	13.2368592384395	13.656391723938	16.02972640703	13.6257860669455	7.1066061377273	4.45434729625351	12.3829418653124	13.4158565327608	14.8929523241941	13.289838604144	13.2391841724779	13.2786129957753
IBB15E10	chr1	58387070	+	Jurkat	FALSE	0.693147180559945	63112931	3983242059410761	0.234250449470294	0.0548732730770349	0	1	0	1	0.702970297029703	0.646766169154229	0.609390609390609	0.587706146926537	0.581841815818418	0.594270286485676	0.591974080259197	0.59082204588977	0.591215408784591	0.588967705516147	4.90124117882284	0	1.82325167631824	11.7435132391737	12.7013906452543	17.006487729381	0	7.78197323443438	4.4188406077966	6.78219205600679	7.79276172081653	15.0269567667061	12.5844885330941	13.188811948235	13.6250689223835	16.0325953862087	13.5934738938244	9.44675546548363	6.41673228251233	12.4874700105148	13.3758436807059	14.9018670502347	13.3333679485188	13.2849243060201	13.3226230793293
IBB5G06	chr1	58524551	-	Jurkat	FALSE	2.89037175789616	62975450	3965907302702500	0.234802026832262	0.0551319918045384	1	1	0	1	0.633663366336634	0.587064676616915	0.534465534465534	0.56671664167916	0.548545145485451	0.564471776411179	0.57790422095779	0.583177084114579	0.590936409063591	0.588181705909147	6.15405513863903	1.82325167631824	0	9.33326571881348	12.1585773926012	17.0008168587881	0	9.34958043906769	6.51767127291227	9.47593019795315	7.00215595440362	15.0670782409619	12.6775626695437	12.8913690895454	13.4431605423538	16.04745964455	13.4051409423976	7.99699040583765	5.78382518232974	12.9053932313509	13.1358125307283	14.9472152043322	13.3702588566229	13.3705709845105	13.0957380483201
5O55L:00385:02204	chr1	59144178	-	Central Memory	TRUE	5.23644196282995	62355823	3888248662007329	0.23728798653625	0.0563055885544277	1	1	0	1	0.683168316831683	0.656716417910448	0.633366633366633	0.662668665667166	0.63983601639836	0.644117794110294	0.604633953660463	0.59040704796476	0.583052416947583	0.587843206078397	5.96265256064377	0.769909127804126	0	9.96128465126234	11.5217266209233	16.9748514296115	0	8.57111303340567	2.07944154167984	8.82732145269785	8.89494446095689	15.2302577701813	12.6079178764479	12.3130104166664	11.1488805724124	16.1118398240132	10.6868866870731	9.38572123109081	5.91889385427315	13.8373738058209	11.6314015937154	15.1293860964369	9.95399053470923	9.96345313370356	9.93479240236454
5O55L:02399:02044	chr1	59818908	+	Central Memory	TRUE	1.09861228866811	61681093	3804557233674649	0.239995020915113	0.0575976100640457	1	1	0	1	0.712871287128713	0.671641791044776	0.665334665334665	0.615192403798101	0.593840615938406	0.6001199940003	0.601253987460125	0.600571997140014	0.591610408389592	0.597111701444149	3.61258532809478	0.179917001499959	0	7.39939808333135	10.9351584354504	16.9457883659771	0	7.57712193087668	6.45519856334012	8.19063168090354	9.35703475112699	15.2311690421828	12.7554100773895	13.707148876644	13.3132118101759	16.1775305771322	13.3548519278806	8.74337213127397	0	14.1776185163156	13.3398960169526	15.2613887641862	10.894830096721	12.2105525955519	9.86775674258033
ID13F07	chr1	59960518	+	Jurkat	TRUE	1.09861228866811	61539483	3787107967907289	0.240563163932899	0.0578706358414071	1	1	0	1	0.702970297029703	0.656716417910448	0.624375624375624	0.636681659170415	0.622337766223378	0.620468976551172	0.597654023459765	0.595567022164889	0.597048402951597	0.6002961998519	6.22200154410324	0.179917001499959	0	9.74320142260279	12.1946324553876	16.9395799761132	0	7.54908271081229	0	9.08466376388818	9.09728364968389	15.1961861633994	12.2298428816426	13.8536855322155	13.5234830578023	16.1907861976104	13.5573588083841	7.44775128004791	6.70073110954781	14.0738235501762	13.0813184413678	15.227465112198	11.1661442731978	12.7440502940759	11.1745955038469
5O55L:01940:02289	chr1	60159924	+	Central Memory	FALSE	1.09861228866811	61340077	3762605046365929	0.241363186011882	0.0582561875618062	1	1	0	1	0.485148514851485	0.537313432835821	0.548451548451548	0.563218390804598	0.593840615938406	0.586720663966802	0.58520414795852	0.593677031614842	0.605023394976605	0.601909199045401	7.33065435712341	0.179917001499959	0	8.52654928634026	11.7010799769566	16.9307718531647	0	6.35437004079735	6.74170069465205	6.34035930372775	8.75998249497728	15.1447534995201	8.59507973007331	14.0292653727017	13.7601606254827	16.2091589162833	13.786991734757	6.52502965784346	0	13.9065735494013	12.5442826570598	15.1776564271833	11.6519305992993	13.2028625962454	11.6959967406547
5O55L:01457:01320	chr1	62219419	+	Central Memory	FALSE	0	59280582	3514187402258724	0.249625933730372	0.0623131067907599	1	1	0	1	0.445544554455446	0.562189054726368	0.603396603396603	0.615692153923038	0.573542645735426	0.580420978951052	0.58420415795842	0.594657026714866	0.590658409341591	0.594403202798399	7.82411450889459	0.459086756441351	0	9.27002337413736	9.26879794154775	16.8349507643487	0	4.15888308335967	7.48661331313996	8.28045768658256	8.37332282099653	14.3570711851798	14.3319802241153	14.2110573080415	14.1749924587112	16.3814500404748	13.0342117141717	9.0055277773467	0	11.0457019675741	12.6720117758799	14.4280266911461	9.3933283733133	11.5108733608441	9.34215779659637
G13FKHM01B0QO7	chr1	62278645	-	Resting	TRUE	0.693147180559945	59221356	3507169006478736	0.249863549988909	0.0624317936130598	0	1	0	1	0.564356435643564	0.54228855721393	0.563436563436563	0.586706646676662	0.594640535946405	0.597870106494675	0.608543914560854	0.595697021514892	0.586241413758586	0.594747702626149	6.82770512635054	0	0.459086756441351	10.3023307843354	11.1537903544447	16.8320546552867	0	8.2630748358026	0	7.25417784645652	9.99026140131817	14.3220034088115	14.3667058499664	14.1703628418669	14.1327715780857	16.3859910519866	12.8956760543418	5.87773578177964	4.70953020131233	8.14554963178358	12.4664194917619	14.3954005706598	10.1438421405807	10.6107595071415	10.1824441686695
ID26D2	chr1	63025470	-	Jurkat	TRUE	3.80666248977032	58474531	3419270775669961	0.25285983139035	0.0639380943307562	1	1	0	1	0.544554455445545	0.567164179104478	0.628371628371628	0.631184407796102	0.646635336466353	0.634618269086546	0.648513514864851	0.644921775391123	0.592338407661592	0.5978492010754	5.55509437265588	0.165716113055143	0	11.0404708344735	11.7101684744412	16.7947969869177	0	9.02725852623582	6.36990098282823	8.12207437536222	0	13.7240923944292	13.8587424463563	13.4285899330797	13.3479615137584	16.4415498769187	12.7603427421123	8.68659835627697	7.27447955877387	12.4743539849155	13.0960912680655	13.8537856318339	11.7252830563906	11.7236724959479	11.7089855478747
5O55L:02279:02462	chr1	63590147	-	Central Memory	FALSE	0.693147180559945	57909854	3353551190301316	0.255125330259458	0.0650889341399975	0	0	0	0	0.712871287128713	0.671641791044776	0.651348651348651	0.641179410294853	0.624037596240376	0.622668866556672	0.610863891361086	0.606861965690172	0.607242392757607	0.594927202536399	6.48195661623775	0	0	11.4828064058141	12.1665466857939	16.7656750100217	10.4518690428286	8.86573515212478	6.33859407820318	8.66025403425689	8.07806788181544	12.7598399357238	13.0805054298033	11.6480505869332	11.0326128805733	16.4815996437722	11.080587494253	8.30622521603216	6.99759598298193	12.2514522384029	13.1830444682146	13.0696796431189	12.9801913330652	13.4417432249991	12.4010924044835
5O55L:02306:01634	chr1	63897110	+	Central Memory	TRUE	4.18965474202643	57602891	3318093051557881	0.256356873831018	0.0657188467604127	1	1	0	1	0.603960396039604	0.54228855721393	0.669330669330669	0.667666166916542	0.621237876212379	0.628118594070296	0.625133748662513	0.618856905715471	0.595807404192596	0.602114698942651	6.29671968353448	0.807234506597713	0	11.0515564499168	11.0554826177694	16.7494808788112	0	8.03527891114467	2.83321334405622	8.75762641126741	7.39939808333135	10.6212297799515	12.0583843726306	12.1671394910279	12.4090665493437	16.5027162812325	11.4411071771798	7.34987370473834	0	11.4888786438117	12.3208155089871	12.0280040321379	12.3118010934926	13.7296301775205	11.0556406081323
5O55L:02253:00652	chr1	63944792	+	Central Memory	FALSE	3.80666248977032	57555209	3312602083033681	0.256548175260113	0.0658169662292936	0	1	0	1	0.811881188118812	0.771144278606965	0.729270729270729	0.68615692153923	0.624837516248375	0.6025198740063	0.632253677463225	0.632556837215814	0.595806404193596	0.6012761993619	5.02810766300751	0	1.2829429369965	10.6906941309987	11.6170331962213	16.7469416688756	0	6.7696419768525	5.33753807970132	6.8596149036542	9.08466376388818	8.34593026197902	11.7349323705474	12.3885816847482	12.5868863901972	16.5059567809688	11.8547547554925	8.33782726244791	7.23633934275434	10.9611736745916	12.0818407355108	11.6927021195792	12.070378916741	13.6762737776674	10.674104903863
5O55L:01179:02221	chr1	64706475	-	Central Memory	FALSE	0	56793526	3225504595512676	0.259604067345533	0.0673942717823442	0	1	0	1	0.613861386138614	0.601990049751244	0.619380619380619	0.643178410794603	0.634136586341366	0.635818209089546	0.605043949560504	0.593937030314848	0.592274407725592	0.591349704325148	5.81090288753724	0	0	9.74226190403691	12.3418309317855	16.7054804573483	0	8.24038511551633	5.02388052084628	8.16791936295782	5.06259503302697	10.5590626601883	13.1365167443018	13.81723706669	12.7654169680508	16.5563463238159	12.067172581631	7.37838371299671	0	11.8748426443509	13.1437059947774	12.9024595724399	12.6415462929207	11.5930204789681	8.46358142196759
G13FKHM01B3CE4	chr1	66392037	-	Resting	TRUE	0	55107964	3036887696225296	0.266366586103711	0.0709511581925458	0	1	0	1	0.633663366336634	0.686567164179104	0.62037962037962	0.641179410294853	0.604239576042396	0.618469076546173	0.630183698163018	0.634851825740871	0.622068377931622	0.612959693520153	4.47107672795597	0	2.31047389441428	10.3921902592143	11.799006256055	16.6071176539754	0	8.43576619272051	6.03068526026126	8.79815271810719	7.07918439460967	12.5978613228221	13.5474271704452	13.0237577736502	13.3446537648777	16.6071176539754	14.4358854124595	6.96318998587024	7.59186171488993	12.0324451853129	12.0137371158579	13.2602052166913	12.4551840934753	12.9228801987871	12.4551840934753
5O55L:01376:00738	chr1	66739409	+	Central Memory	FALSE	0	54760592	2998722436190464	0.26776025163845	0.0716955523574862	1	1	0	1	0.673267326732673	0.651741293532338	0.64035964035964	0.599700149925038	0.597140285971403	0.59702014899255	0.607213927860721	0.611941940290299	0.622448377551622	0.619453190273405	6.73271767502988	2.31047389441428	0	6.91572344863131	12.4658219555209	16.5855857489293	0	9.045347797304	0	7.97212112892166	8.68642950866154	13.3743617939342	12.9419727551558	11.5681520139604	12.5321156866608	16.5855857489293	14.2834382840132	8.0861025356691	5.95583736946483	12.096151747116	13.1468179128761	13.733507346425	8.34236350038058	11.0381906613486	6.91274282049318
5O55L:02233:02546	chr1	66807696	+	Central Memory	FALSE	1.09861228866811	54692305	2991248226213025	0.268034220865592	0.071842343555025	1	1	0	1	0.722772277227723	0.676616915422886	0.652347652347652	0.632683658170915	0.630736926307369	0.624068796560172	0.612823871761282	0.604236978815106	0.622693377306623	0.619485190257405	7.10310960898422	2.31047389441428	0	8.58839695042257	12.160206701658	16.5812978906022	0	8.35796296584568	8.11432470915534	7.23705902612474	9.86521439031464	13.4752487499792	12.7633571466985	10.5291853127325	12.2491704484329	16.5812978906022	14.2397287231546	7.67368812926773	6.03068526026126	12.4190365597025	13.2719292774583	13.6885654282145	8.53405030848266	8.60995467149755	7.4301141385618
5O55L:02207:01595	chr1	66809896	-	Central Memory	FALSE	1.09861228866811	54690105	2991007584911025	0.26804304732304	0.0718470752182212	0	1	0	1	0.653465346534653	0.631840796019901	0.664335664335664	0.644677661169415	0.652034796520348	0.625768711564422	0.61240387596124	0.604761976190119	0.622629377370623	0.619450690274655	5.2702423088229	0	2.31047389441428	8.70084719344397	12.148623601226	16.5811594426402	0	8.39547743273214	7.04053639021596	8.18590748148232	9.97343330322279	13.4783356745446	12.7570368303289	10.4685456470758	12.2385785570864	16.5811594426402	14.2382882677217	8.37816098272068	6.72743172485086	12.4278873142709	13.2757108776263	13.6860645231753	8.61577075477723	8.94715577112479	8.26513562993738
GXIEMIS01BGYDL	chr1	66817438	-	Active	FALSE	0	54682563	2990182696248969	0.26807330602398	0.0718632974026263	0	1	0	1	0.544554455445545	0.562189054726368	0.603396603396603	0.620689655172414	0.632736726327367	0.628768561571921	0.60930390696093	0.604886975565122	0.622875377124623	0.619277190361405	5.07457200845514	0	2.31047389441428	0	12.107864270011	16.5806846723113	0	8.00469951054955	6.80239476332431	7.61035761831284	10.2747407159741	13.4888464638701	12.7350613179234	10.2273448399312	12.2013917070116	16.5806846723113	14.2333343157186	9.38370527072725	7.43543801981455	12.4576481508386	13.2885674085667	13.6774431790052	0	9.63089111750239	0
G13FKHM01BJ1B8	chr1	66834923	-	Resting	TRUE	0	54665078	2988270752746084	0.268143456300556	0.0719009131568083	0	1	0	1	0.594059405940594	0.582089552238806	0.585414585414585	0.60119940029985	0.603739626037396	0.611669416529174	0.60650393496065	0.605086974565127	0.622893377106623	0.619306690346655	5.73597242214375	0	2.31047389441428	7.16006920759613	12.0064441845307	16.5795831204357	0	8.75131624677346	6.52795791762255	8.99900186611174	9.43787427159169	13.5127974162056	12.6821763812366	9.22660734444005	12.109457114125	16.5795831204357	14.2217540297355	7.48605261786314	6.4425401664682	12.5234166702432	13.317752513591	13.6571652596794	9.49484239342133	10.3955278313987	9.74759368757745
5O55L:01776:01919	chr1	67406329	-	Central Memory	FALSE	2.19722457733622	54093672	2926125350443584	0.270435952093375	0.0731356041846503	0	1	0	1	0.673267326732673	0.686567164179104	0.671328671328671	0.678660669665167	0.645135486451355	0.645017749112544	0.63230367696323	0.629101854490728	0.615121384878615	0.607490196254902	5.12781255265989	0	2.0805758980543	9.19258365038692	9.1949221192478	16.5429001418266	0	0	8.43381158247719	7.9592759601164	9.90078390096181	14.085703330314	12.4256779446061	13.2377987706145	12.8733505840427	16.5429001418266	13.7426839183994	5.87493073085203	6.95081476844258	10.4961235514997	13.4816756405574	12.5501905791769	12.4485677420262	9.20220738874599	8.68592279469073
5O55L:02325:02537	chr1	67464886	-	Central Memory	FALSE	6.0137151560428	54035115	2919793653063225	0.270670884306443	0.0732627276112317	0	0	0	0	0.673267326732673	0.641791044776119	0.676323676323676	0.613693153423288	0.601339866013399	0.593920303984801	0.629373706262937	0.621321893390533	0.612029387970612	0.606685196657402	5.76009451417495	0	0	7.92479591395644	10.9030158829803	16.5390637640633	4.86753445045558	8.84850930088808	5.33271879326537	6.98933526597456	8.64011853825354	14.1294260066398	12.6367960598524	13.3370520870637	13.0133116130181	16.5390637640633	13.6776325897947	7.20117088328168	6.55819780281227	10.0146263417701	13.3963749326829	12.3175782414477	12.1875420089107	10.9137785156975	10.8991068910205
5O55L:00574:01346	chr1	67489050	-	Central Memory	FALSE	2.63905732961526	54010951	2917182827924401	0.270767830905424	0.0733152182532284	1	1	0	1	0.683168316831683	0.666666666666667	0.61038961038961	0.59320339830085	0.615338466153385	0.635468226588671	0.619263807361926	0.621361893190534	0.610836389163611	0.606174696912652	3.96231723432406	1.91252915152298	0	10.2009590518076	10.3148021854332	16.5374763531754	0	8.45361420977337	0	9.09560269450576	6.98933526597456	14.1469257435159	12.7124021770042	13.3753018195938	13.065805724248	16.5374763531754	13.649504378602	7.38336814699238	4.79579054559674	10.7475301202027	13.3589379276855	12.2032085479155	12.0562027898864	10.3341004541769	10.3077519400678
5O55L:02105:01544	chr1	67752453	-	Central Memory	FALSE	1.09861228866811	53747548	2888798916012304	0.271824610619526	0.0738886189384568	0	0	0	0	0.574257425742574	0.626865671641791	0.63036963036963	0.640179910044978	0.572642735726427	0.583520823958802	0.602073979260207	0.595137024314878	0.598711401288599	0.602552698723651	7.66100176278002	0	0	5.56452040732269	9.94645125196824	16.5200071190272	9.93280360687018	7.0475172213573	0	7.3132203870903	4.52178857704904	14.3201215106036	12.995304705737	13.7182339459989	13.4674257557429	16.5200071190272	13.2770362066022	7.20042489294496	7.33302301438648	11.4135028406458	12.821388005936	11.065559655747	9.52090854821467	11.8800723858594	9.46055419481306
G13FKHM01ANPY2	chr1	68299519	+	Resting	TRUE	0.693147180559945	53200482	2830291285032324	0.274019453696767	0.0750866610042748	1	1	0	1	0.514851485148515	0.447761194029851	0.406593406593407	0.3968015992004	0.564343565643436	0.578271086445678	0.593594064059359	0.594442027789861	0.586773413226587	0.603686198156901	9.22011659184441	0	0.0418473566567814	2.39789527279837	5.32300997913841	16.4827195976959	0	7.09007683577609	5.73979291217923	4.67282883446191	7.58069975222456	14.6055153567915	11.5730323057023	14.1900840627126	11.976489655462	16.4827195976959	10.5070381992843	5.96870755998537	7.33302301438648	11.0216573404198	12.0822595907968	13.322847328158	11.8629342392898	12.9054727358392	11.4815276728228
G13FKHM01A9VK5	chr1	68641075	-	Resting	TRUE	0	52858926	2794066057873476	0.275389785287636	0.0758395338407704	0	1	0	1	0.495049504950495	0.532338308457711	0.595404595404595	0.557221389305347	0.577242275772423	0.582870856457177	0.588864111358886	0.592322038389808	0.605250394749605	0.603683198158401	7.92486152134353	0.0418473566567814	0	9.48257880293411	9.38210641483062	16.4587141371374	0	8.76233304060234	5.36129216570943	9.37390375584155	8.52237971810354	14.7496266695507	13.0119925533096	14.1728695678765	12.0929151455701	16.4587141371374	12.6279195037207	7.58069975222456	0	12.9060489544208	12.1897145789174	13.7669010274796	13.0887321340197	13.5198836755905	12.9910352700489
5O55L:02348:02005	chr1	68985881	-	Central Memory	FALSE	0	52514120	2757732799374400	0.276773155963371	0.0766033798619243	0	1	0	1	0.653465346534653	0.646766169154229	0.634365634365634	0.610694652673663	0.662633736626337	0.653667316634168	0.64090359096409	0.635061824690877	0.614261385738614	0.611570694214653	7.38175911274563	0.949980794520942	0.1023237092253	10.0333748133705	10.0378436050352	16.4338812439417	0	0	3.55534806148941	7.56475701290573	5.87493073085203	14.8658946745158	13.5830197064374	13.89685365054	12.5287718971138	16.4338812439417	13.3843598819487	9.12521811855935	8.07775756373692	13.5245524585245	11.9048459237281	14.0758412175969	13.6270944671691	13.9006519375982	13.5712340198179
[truncated: 11,878 more rows]
[truncated: 329 more columns]
