# Supplementary material for: HIV latency and integration site placement in five cell-based models
Source: Retrovirology. 2013 Aug 16;10:90. doi: 10.1186/1742-4690-10-90 (PMC3765678; doi:10.1186/1742-4690-10-90)
Supplement: Additional file 3 — Integration locations and repeats. A gzipped csv file containing integration sites with single and multiple genomic alignments and whether any of those alignments fell within genomic repeats. [file 1742-4690-10-90-S3.gz]

Archive with 1 entries (1 files):
- 1742-4690-10-90-S3
